# Supplementary material for: A Ribosome-Related Prognostic Signature of Breast Cancer Subtypes Based on Changes in Breast Cancer Patients’ Immunological Activity
Source: Medicina (Kaunas). 2023 Feb 21;59(3):424. doi: 10.3390/medicina59030424 (PMC10051894; doi:10.3390/medicina59030424)
Supplement: Supplementary file 1 [file medicina-59-00424-s001.zip]

Archive with 3 entries (3 files):
- Supplementary Figures S1-S5.pdf
- Supplementary Table S1(Clinical data).xlsx
- Supplementary Table S2( immune cell infiltration).xlsx
