# Supplementary material for: A Ribosome-Related Prognostic Signature of Breast Cancer Subtypes Based on Changes in Breast Cancer Patients’ Immunological Activity
Source: Medicina (Kaunas). 2023 Feb 21;59(3):424. doi: 10.3390/medicina59030424 (PMC10051894; doi:10.3390/medicina59030424)
Supplement: Supplementary file 1 [file medicina-59-00424-s001.zip › Supplementary Table S1(Clinical data).xlsx]

## Sheet: TCGA subtypes
ID	time	fustat	Cluster		ID	time	fustat	Cluster		ID	time	fustat	Cluster
TCGA-A8-A08H	0	0	C1		TCGA-D8-A1JK	0	0	C2		TCGA-C8-A133	0	0	C3
TCGA-A8-A081	0	0	C1		TCGA-AC-A3W6	0	0	C2		TCGA-AC-A23H	0	0	C3
TCGA-A8-A096	0	0	C1		TCGA-A2-A25D	0	0	C2		TCGA-A8-A083	0	0	C3
TCGA-A8-A090	0	0	C1		TCGA-C8-A12K	0	0	C2		TCGA-A8-A06N	0	0	C3
TCGA-A8-A09Z	0	0	C1		TCGA-AN-A046	10	0	C2		TCGA-LL-A6FP	0	0	C3
TCGA-E2-A9RU	0	0	C1		TCGA-A8-A0A7	30	0	C2		TCGA-C8-A26Y	0	0	C3
TCGA-A8-A09G	0	0	C1		TCGA-AC-A8OQ	34	0	C2		TCGA-PL-A8LX	5	0	C3
TCGA-C8-A12T	0	0	C1		TCGA-OK-A5Q2	64	0	C2		TCGA-C8-A1HJ	5	0	C3
TCGA-A8-A094	0	0	C1		TCGA-AC-A8OS	70	0	C2		TCGA-AN-A041	7	0	C3
TCGA-AC-A7VC	1	0	C1		TCGA-BH-A0RX	170	0	C2		TCGA-AN-A0FZ	10	0	C3
TCGA-C8-A275	1	0	C1		TCGA-AN-A0FN	218	0	C2		TCGA-AN-A03Y	10	0	C3
TCGA-AN-A0AM	5	0	C1		TCGA-E9-A2JT	288	0	C2		TCGA-AN-A0XT	10	0	C3
TCGA-PL-A8LY	8	0	C1		TCGA-PL-A8LZ	302	0	C2		TCGA-AN-A0FV	10	0	C3
TCGA-AN-A0XP	9	0	C1		TCGA-A2-A25F	322	0	C2		TCGA-AN-A0AR	10	0	C3
TCGA-AN-A0XS	10	0	C1		TCGA-LD-A9QF	323	0	C2		TCGA-AN-A0AT	10	0	C3
TCGA-AN-A0XN	10	0	C1		TCGA-A7-A3J1	343	0	C2		TCGA-AN-A0XU	10	0	C3
TCGA-AN-A0AS	10	0	C1		TCGA-JL-A3YW	360	0	C2		TCGA-AN-A0FY	10	0	C3
TCGA-AN-A0FX	10	0	C1		TCGA-A7-A426	364	0	C2		TCGA-AN-A0FW	11	0	C3
TCGA-AN-A03X	10	0	C1		TCGA-A8-A08I	365	0	C2		TCGA-AN-A0G0	16	0	C3
TCGA-AN-A0XR	10	0	C1		TCGA-C8-A138	380	0	C2		TCGA-E9-A244	21	0	C3
TCGA-AN-A049	19	0	C1		TCGA-C8-A12V	385	0	C2		TCGA-A8-A09W	30	0	C3
TCGA-E9-A5FL	24	0	C1		TCGA-C8-A8HP	396	0	C2		TCGA-A8-A09N	31	0	C3
TCGA-E9-A245	26	0	C1		TCGA-D8-A140	403	0	C2		TCGA-A8-A06Z	31	0	C3
TCGA-A8-A08A	30	0	C1		TCGA-LD-A7W6	404	0	C2		TCGA-A8-A06Q	31	0	C3
TCGA-A8-A08R	30	0	C1		TCGA-C8-A8HR	408	0	C2		TCGA-E9-A1RD	34	0	C3
TCGA-AC-A8OR	40	0	C1		TCGA-D8-A27M	410	0	C2		TCGA-AN-A04D	52	0	C3
TCGA-D8-A27P	49	0	C1		TCGA-AC-A6IW	413	0	C2		TCGA-AN-A04C	54	0	C3
TCGA-AC-A6NO	51	0	C1		TCGA-BH-A0DK	423	0	C2		TCGA-BH-A0HL	72	0	C3
TCGA-E9-A248	59	0	C1		TCGA-S3-AA17	424	0	C2		TCGA-E9-A1R5	92	0	C3
TCGA-BH-A0HO	76	0	C1		TCGA-OL-A66P	428	0	C2		TCGA-BH-A0E0	134	0	C3
TCGA-E9-A1R3	78	0	C1		TCGA-LL-A5YO	440	0	C2		TCGA-EW-A1PC	187	0	C3
TCGA-BH-A0DS	78	0	C1		TCGA-A7-A4SD	441	0	C2		TCGA-AN-A0AK	224	0	C3
TCGA-AQ-A54N	78	0	C1		TCGA-LL-A5YN	447	0	C2		TCGA-AN-A0FL	231	0	C3
TCGA-HN-A2NL	79	0	C1		TCGA-A7-A56D	448	0	C2		TCGA-AN-A0FJ	242	0	C3
TCGA-LL-A6FQ	80	0	C1		TCGA-AC-A3OD	451	0	C2		TCGA-AC-A7VB	250	0	C3
TCGA-AR-A24P	84	0	C1		TCGA-A7-A4SA	454	0	C2		TCGA-A1-A0SB	259	0	C3
TCGA-AN-A04A	90	0	C1		TCGA-XX-A899	467	0	C2		TCGA-A8-A07R	273	0	C3
TCGA-BH-A0DQ	98	0	C1		TCGA-EW-A1J5	477	0	C2		TCGA-A8-A079	274	0	C3
TCGA-E2-A1IL	118	0	C1		TCGA-XX-A89A	488	0	C2		TCGA-5T-A9QA	303	0	C3
TCGA-BH-A18G	149	0	C1		TCGA-D8-A73U	492	0	C2		TCGA-A8-A07W	304	0	C3
TCGA-BH-A6R9	160	0	C1		TCGA-AC-A3W5	504	0	C2		TCGA-A8-A07O	304	0	C3
TCGA-AN-A0XV	162	0	C1		TCGA-A2-A0T1	521	0	C2		TCGA-A7-A3IZ	322	0	C3
TCGA-AN-A0XL	163	0	C1		TCGA-S3-AA15	525	0	C2		TCGA-AO-A1KS	350	0	C3
TCGA-AN-A0XW	170	0	C1		TCGA-EW-A3U0	532	0	C2		TCGA-C8-A12M	358	0	C3
TCGA-AN-A0FF	172	0	C1		TCGA-EW-A1IZ	554	0	C2		TCGA-C8-A12L	363	0	C3
TCGA-BH-A0HK	178	0	C1		TCGA-AC-A6IV	568	0	C2		TCGA-C8-A1HK	366	0	C3
TCGA-E9-A1R4	186	0	C1		TCGA-BH-A8FZ	574	0	C2		TCGA-D8-A1JF	366	0	C3
TCGA-AN-A0FD	196	0	C1		TCGA-S3-AA10	586	0	C2		TCGA-A7-A5ZV	368	0	C3
TCGA-E9-A1RF	200	0	C1		TCGA-A2-A0YK	588	0	C2		TCGA-D8-A1JS	371	0	C3
TCGA-AN-A0FS	210	0	C1		TCGA-LL-A7SZ	594	0	C2		TCGA-D8-A27W	373	0	C3
TCGA-AN-A0FK	213	0	C1		TCGA-EW-A1PB	608	0	C2		TCGA-C8-A1HO	375	0	C3
TCGA-AN-A0FT	214	0	C1		TCGA-BH-A2L8	612	0	C2		TCGA-AN-A0XO	375	0	C3
TCGA-B6-A400	215	0	C1		TCGA-BH-A0AW	622	0	C2		TCGA-C8-A137	379	0	C3
TCGA-E9-A249	217	0	C1		TCGA-D8-A141	626	0	C2		TCGA-C8-A12Z	382	0	C3
TCGA-A2-A4RW	222	0	C1		TCGA-BH-A42V	635	0	C2		TCGA-C8-A12W	385	0	C3
TCGA-GI-A2C8	225	0	C1		TCGA-A2-A4S2	643	0	C2		TCGA-BH-A0HU	392	0	C3
TCGA-AN-A0AL	227	0	C1		TCGA-LD-A66U	646	0	C2		TCGA-C8-A3M8	394	0	C3
TCGA-A1-A0SM	242	0	C1		TCGA-A2-A4RY	648	0	C2		TCGA-C8-A1HN	394	0	C3
TCGA-A8-A07S	243	0	C1		TCGA-BH-A18H	652	0	C2		TCGA-A8-A06O	396	0	C3
TCGA-E2-A56Z	252	0	C1		TCGA-BH-A8G0	662	0	C2		TCGA-A8-A086	396	0	C3
TCGA-EW-A1IY	258	0	C1		TCGA-MS-A51U	681	0	C2		TCGA-D8-A27H	397	0	C3
TCGA-A7-A6VY	266	0	C1		TCGA-AC-A3YI	707	0	C2		TCGA-D8-A1JT	405	0	C3
TCGA-OL-A97C	271	0	C1		TCGA-OL-A66I	714	0	C2		TCGA-A7-A3RF	408	0	C3
TCGA-A8-A09R	273	0	C1		TCGA-BH-A5J0	715	0	C2		TCGA-EW-A1PD	424	0	C3
TCGA-E2-A15K	275	0	C1		TCGA-A7-A26F	738	0	C2		TCGA-E2-A15S	428	0	C3
TCGA-A7-A6VW	285	0	C1		TCGA-A2-A4RX	742	0	C2		TCGA-D8-A1J8	431	0	C3
TCGA-BH-AB28	287	0	C1		TCGA-E2-A1LA	748	0	C2		TCGA-D8-A143	431	0	C3
TCGA-E2-A15O	289	0	C1		TCGA-OL-A5RY	752	0	C2		TCGA-C8-A27B	439	0	C3
TCGA-BH-A0E6	293	0	C1		TCGA-E9-A1QZ	755	0	C2		TCGA-D8-A1XK	441	0	C3
TCGA-BH-A6R8	293	0	C1		TCGA-LL-A440	759	0	C2		TCGA-E2-A158	450	0	C3
TCGA-C8-A278	297	0	C1		TCGA-EW-A6SB	760	0	C2		TCGA-AC-A5XU	455	0	C3
TCGA-E9-A1NI	300	0	C1		TCGA-A8-A07U	760	0	C2		TCGA-A8-A09V	457	0	C3
TCGA-AN-A0AJ	303	0	C1		TCGA-AC-A3TM	762	0	C2		TCGA-A8-A084	458	0	C3
TCGA-A8-A09A	304	0	C1		TCGA-EW-A1OV	789	0	C2		TCGA-D8-A1XV	461	0	C3
TCGA-A8-A099	304	0	C1		TCGA-OL-A66N	792	0	C2		TCGA-BH-A0H0	461	0	C3
TCGA-D8-A27R	307	0	C1		TCGA-E9-A5FK	812	0	C2		TCGA-D8-A1XF	463	0	C3
TCGA-A7-A3J0	313	0	C1		TCGA-AQ-A04J	819	0	C2		TCGA-D8-A1XZ	466	0	C3
TCGA-A7-A6VV	313	0	C1		TCGA-E2-A108	837	0	C2		TCGA-C8-A26Z	470	0	C3
TCGA-A7-A6VX	317	0	C1		TCGA-E2-A1B6	867	0	C2		TCGA-D8-A1XR	482	0	C3
TCGA-C8-A1HL	317	0	C1		TCGA-A7-A13H	899	0	C2		TCGA-D8-A27F	488	0	C3
TCGA-EW-A1PE	320	0	C1		TCGA-EW-A1P7	915	0	C2		TCGA-D8-A1XS	496	0	C3
TCGA-A7-A5ZW	326	0	C1		TCGA-E9-A3QA	918	0	C2		TCGA-E2-A1BC	501	0	C3
TCGA-BH-A0GZ	328	0	C1		TCGA-E9-A3X8	926	0	C2		TCGA-D8-A1JA	502	0	C3
TCGA-C8-A1HF	332	0	C1		TCGA-E2-A1B5	984	0	C2		TCGA-C8-A274	508	0	C3
TCGA-A8-A07P	334	0	C1		TCGA-AC-A3BB	987	0	C2		TCGA-D8-A1X7	509	0	C3
TCGA-A7-A5ZX	336	0	C1		TCGA-LL-A441	996	0	C2		TCGA-EW-A6SA	510	0	C3
TCGA-E2-A1IU	337	0	C1		TCGA-E2-A1II	1025	0	C2		TCGA-BH-A0HN	516	0	C3
TCGA-E9-A1R6	339	0	C1		TCGA-EW-A3E8	1035	0	C2		TCGA-A8-A0AB	518	0	C3
TCGA-C8-A1HI	343	0	C1		TCGA-E2-A573	1062	0	C2		TCGA-D8-A1XD	522	0	C3
TCGA-C8-A1HG	345	0	C1		TCGA-E9-A1NE	1088	0	C2		TCGA-A2-A1FW	528	0	C3
TCGA-A7-A3IY	345	0	C1		TCGA-BH-A28O	1120	0	C2		TCGA-D8-A1J9	532	0	C3
TCGA-W8-A86G	347	0	C1		TCGA-AO-A0J6	1140	0	C2		TCGA-A2-A0T0	533	0	C3
TCGA-4H-AAAK	348	0	C1		TCGA-AR-A2LN	1161	0	C2		TCGA-D8-A1X6	541	0	C3
TCGA-JL-A3YX	352	0	C1		TCGA-AR-A2LO	1198	0	C2		TCGA-A7-A4SF	545	0	C3
TCGA-C8-A12P	358	0	C1		TCGA-E9-A1NC	1203	0	C2		TCGA-A8-A093	546	0	C3
TCGA-C8-A12N	358	0	C1		TCGA-EW-A1P1	1210	0	C2		TCGA-A8-A082	549	0	C3
TCGA-A8-A097	365	0	C1		TCGA-OL-A5RU	1219	0	C2		TCGA-D8-A1JD	552	0	C3
TCGA-A8-A09B	365	0	C1		TCGA-AC-A2FB	1234	0	C2		TCGA-A1-A0SQ	554	0	C3
TCGA-A8-A0A1	365	0	C1		TCGA-E9-A22D	1248	0	C2		TCGA-A2-A0YE	554	0	C3
TCGA-A8-A07J	365	0	C1		TCGA-E9-A1ND	1266	0	C2		TCGA-EW-A1P6	562	0	C3
TCGA-C8-A130	370	0	C1		TCGA-BH-A0C0	1270	0	C2		TCGA-A2-A0YJ	566	0	C3
TCGA-EW-A1IW	371	0	C1		TCGA-BH-A0W5	1288	0	C2		TCGA-BH-A5IZ	567	0	C3
TCGA-AC-A6IX	373	0	C1		TCGA-OL-A66L	1301	0	C2		TCGA-S3-AA12	574	0	C3
TCGA-E9-A295	375	0	C1		TCGA-E2-A3DX	1325	0	C2		TCGA-A8-A07F	577	0	C3
TCGA-C8-A1HM	375	0	C1		TCGA-BH-A0W7	1363	0	C2		TCGA-D8-A1JI	577	0	C3
TCGA-C8-A1HE	375	0	C1		TCGA-A2-A0CO	1468	0	C2		TCGA-A8-A09T	579	0	C3
TCGA-C8-A26X	376	0	C1		TCGA-5L-AAT1	1471	0	C2		TCGA-A1-A0SP	584	0	C3
TCGA-LL-A7T0	376	0	C1		TCGA-A2-A3XZ	1532	0	C2		TCGA-A2-A1G1	584	0	C3
TCGA-C8-A8HQ	380	0	C1		TCGA-A2-A0SX	1534	0	C2		TCGA-D8-A147	584	0	C3
TCGA-C8-A26W	381	0	C1		TCGA-A2-A3Y0	1546	0	C2		TCGA-D8-A1JM	590	0	C3
TCGA-D8-A27V	381	0	C1		TCGA-AO-A0JC	1547	0	C2		TCGA-E2-A154	591	0	C3
TCGA-C8-A132	383	0	C1		TCGA-AO-A0J4	1587	0	C2		TCGA-A2-A1G4	595	0	C3
TCGA-C8-A134	383	0	C1		TCGA-WT-AB41	1611	0	C2		TCGA-EW-A1PH	607	0	C3
TCGA-C8-A12U	385	0	C1		TCGA-BH-A0H5	1620	0	C2		TCGA-D8-A1JJ	611	0	C3
TCGA-C8-A12X	385	0	C1		TCGA-A2-A04X	1686	0	C2		TCGA-AO-A0J7	618	0	C3
TCGA-C8-A12O	385	0	C1		TCGA-D8-A1JB	1688	0	C2		TCGA-D8-A1JN	620	0	C3
TCGA-C8-A135	393	0	C1		TCGA-A2-A3XW	1712	0	C2		TCGA-AO-A1KO	622	0	C3
TCGA-E2-A15H	393	0	C1		TCGA-OL-A5D7	1780	0	C2		TCGA-E2-A15L	626	0	C3
TCGA-LL-A5YM	394	0	C1		TCGA-BH-A0BG	1871	0	C2		TCGA-A7-A26J	627	0	C3
TCGA-D8-A1XU	395	0	C1		TCGA-AO-A0JJ	1887	0	C2		TCGA-D8-A13Z	635	0	C3
TCGA-A8-A0A4	396	0	C1		TCGA-PE-A5DD	1953	0	C2		TCGA-E2-A155	640	0	C3
TCGA-A8-A06P	396	0	C1		TCGA-GM-A3XN	2019	0	C2		TCGA-A7-A4SE	644	0	C3
TCGA-D8-A27T	398	0	C1		TCGA-B6-A408	2072	0	C2		TCGA-AO-A0J3	651	0	C3
TCGA-LD-A74U	402	0	C1		TCGA-AO-A03R	2091	0	C2		TCGA-A7-A26I	661	0	C3
TCGA-EW-A1J2	403	0	C1		TCGA-AO-A03T	2124	0	C2		TCGA-D8-A1XJ	664	0	C3
TCGA-D8-A27G	409	0	C1		TCGA-GM-A4E0	2191	0	C2		TCGA-A2-A0YG	666	0	C3
TCGA-D8-A145	410	0	C1		TCGA-BH-A0BO	2197	0	C2		TCGA-EW-A2FW	672	0	C3
TCGA-C8-A131	411	0	C1		TCGA-AC-A2FO	2255	0	C2		TCGA-E2-A1IN	675	0	C3
TCGA-GM-A5PV	412	0	C1		TCGA-GM-A2DD	2282	0	C2		TCGA-OL-A5RZ	679	0	C3
TCGA-BH-A0HP	414	0	C1		TCGA-BH-A0BW	2371	0	C2		TCGA-AC-A23E	698	0	C3
TCGA-A1-A0SJ	416	0	C1		TCGA-BH-A0DL	2381	0	C2		TCGA-BH-A0H7	702	0	C3
TCGA-AC-A62X	417	0	C1		TCGA-AR-A1AJ	2383	0	C2		TCGA-A2-A4S0	706	0	C3
TCGA-A7-A4SB	418	0	C1		TCGA-A2-A04Q	2385	0	C2		TCGA-E2-A15A	710	0	C3
TCGA-S3-AA11	421	0	C1		TCGA-A2-A0EQ	2426	0	C2		TCGA-A2-A1FV	714	0	C3
TCGA-D8-A142	425	0	C1		TCGA-BH-A0B6	2483	0	C2		TCGA-A7-A13G	718	0	C3
TCGA-A8-A07I	426	0	C1		TCGA-AO-A1KR	2513	0	C2		TCGA-E9-A54Y	725	0	C3
TCGA-D8-A1JH	426	0	C1		TCGA-AR-A0TS	2558	0	C2		TCGA-E2-A156	726	0	C3
TCGA-D8-A1Y3	430	0	C1		TCGA-GM-A2DI	2590	0	C2		TCGA-E9-A54X	727	0	C3
TCGA-D8-A1Y2	433	0	C1		TCGA-GM-A2DO	2596	0	C2		TCGA-BH-A0W3	728	0	C3
TCGA-A1-A0SG	434	0	C1		TCGA-B6-A401	2596	0	C2		TCGA-AC-A3QQ	734	0	C3
TCGA-BH-A0E2	435	0	C1		TCGA-AR-A1AO	2618	0	C2		TCGA-BH-A0H6	747	0	C3
TCGA-A1-A0SD	437	0	C1		TCGA-AR-A1AX	2629	0	C2		TCGA-C8-A27A	747	0	C3
TCGA-D8-A27I	439	0	C1		TCGA-AR-A2LJ	2632	0	C2		TCGA-AQ-A04H	754	0	C3
TCGA-EW-A1PF	439	0	C1		TCGA-AR-A1AW	2632	0	C2		TCGA-A7-A13F	765	0	C3
TCGA-LL-A740	441	0	C1		TCGA-PE-A5DE	2645	0	C2		TCGA-A2-A0D4	767	0	C3
TCGA-A7-A4SC	446	0	C1		TCGA-B6-A0RT	2721	0	C2		TCGA-E9-A5UO	785	0	C3
TCGA-A7-A425	447	0	C1		TCGA-AR-A252	2838	0	C2		TCGA-A8-A06Y	791	0	C3
TCGA-D8-A1JU	447	0	C1		TCGA-A2-A0CL	3015	0	C2		TCGA-BH-A202	795	0	C3
TCGA-D8-A1XG	448	0	C1		TCGA-A2-A0ST	3017	0	C2		TCGA-LQ-A4E4	849	0	C3
TCGA-LL-A5YP	450	0	C1		TCGA-AR-A1AQ	3021	0	C2		TCGA-A1-A0SO	852	0	C3
TCGA-AC-A3TN	456	0	C1		TCGA-GM-A2DN	3091	0	C2		TCGA-BH-A201	856	0	C3
TCGA-EW-A6S9	463	0	C1		TCGA-AR-A1AK	3159	0	C2		TCGA-OL-A6VO	858	0	C3
TCGA-AC-A3W7	471	0	C1		TCGA-E2-A1LH	3247	0	C2		TCGA-A8-A08C	881	0	C3
TCGA-D8-A1Y0	472	0	C1		TCGA-AO-A128	3248	0	C2		TCGA-A7-A0DC	906	0	C3
TCGA-AQ-A1H2	475	0	C1		TCGA-AR-A0U4	3261	0	C2		TCGA-EW-A1OX	911	0	C3
TCGA-BH-A0DP	476	0	C1		TCGA-A2-A0CR	3283	0	C2		TCGA-A8-A09K	912	0	C3
TCGA-BH-A0E1	477	0	C1		TCGA-AO-A129	3286	0	C2		TCGA-A8-A092	942	0	C3
TCGA-LL-A73Y	477	0	C1		TCGA-Z7-A8R5	3287	0	C2		TCGA-A8-A08O	943	0	C3
TCGA-D8-A1JC	480	0	C1		TCGA-AR-A1AI	3296	0	C2		TCGA-A7-A26E	954	0	C3
TCGA-LL-A6FR	489	0	C1		TCGA-AR-A0TT	3316	0	C2		TCGA-A7-A13D	965	0	C3
TCGA-BH-A0DZ	495	0	C1		TCGA-BH-A42U	3364	0	C2		TCGA-A2-A0YM	965	0	C3
TCGA-AC-A3HN	496	0	C1		TCGA-A2-A0EP	3603	0	C2		TCGA-E2-A14X	972	0	C3
TCGA-D8-A1XQ	499	0	C1		TCGA-3C-AALI	4005	0	C2		TCGA-E2-A14W	974	0	C3
TCGA-D8-A27L	499	0	C1		TCGA-A2-A0EN	4088	0	C2		TCGA-A8-A07L	975	0	C3
TCGA-A2-A1G6	501	0	C1		TCGA-B6-A0I2	4361	0	C2		TCGA-A8-A091	1004	0	C3
TCGA-D8-A1XY	503	0	C1		TCGA-AR-A5QQ	322	1	C2		TCGA-AC-A2QH	1005	0	C3
TCGA-EW-A1J3	504	0	C1		TCGA-AC-A2QJ	446	1	C2		TCGA-A7-A0DB	1007	0	C3
TCGA-D8-A1XT	506	0	C1		TCGA-A2-A04P	548	1	C2		TCGA-AR-A1AY	1026	0	C3
TCGA-AC-A5EH	511	0	C1		TCGA-AQ-A7U7	584	1	C2		TCGA-A8-A07C	1034	0	C3
TCGA-C8-A273	513	0	C1		TCGA-AR-A2LH	616	1	C2		TCGA-E9-A1N8	1039	0	C3
TCGA-UL-AAZ6	518	0	C1		TCGA-A2-A0CM	754	1	C2		TCGA-E2-A14V	1042	0	C3
TCGA-A8-A075	518	0	C1		TCGA-BH-A1F0	785	1	C2		TCGA-EW-A1PG	1051	0	C3
TCGA-D8-A27N	519	0	C1		TCGA-A2-A3XY	1093	1	C2		TCGA-A2-A0D1	1051	0	C3
TCGA-LL-A5YL	519	0	C1		TCGA-B6-A3ZX	1152	1	C2		TCGA-E9-A1N3	1059	0	C3
TCGA-A2-A25C	523	0	C1		TCGA-BH-A0BF	1324	1	C2		TCGA-A2-A0ET	1066	0	C3
TCGA-E2-A15D	526	0	C1		TCGA-BH-A18V	1556	1	C2		TCGA-A7-A0DA	1085	0	C3
TCGA-OL-A66O	528	0	C1		TCGA-AC-A2FE	2636	1	C2		TCGA-E9-A1N9	1101	0	C3
TCGA-S3-AA14	529	0	C1		TCGA-BH-A1FC	3472	1	C2		TCGA-A8-A085	1124	0	C3
TCGA-AC-A62Y	530	0	C1		TCGA-BH-A1FB	3669	1	C2		TCGA-A7-A0D9	1139	0	C3
TCGA-D8-A27E	530	0	C1		TCGA-GM-A2DA	6593	1	C2		TCGA-AR-A1AS	1150	0	C3
TCGA-A2-A0T5	531	0	C1							TCGA-A7-A0CD	1165	0	C3
TCGA-LL-A9Q3	532	0	C1							TCGA-E2-A574	1179	0	C3
TCGA-EW-A423	533	0	C1							TCGA-E9-A247	1186	0	C3
TCGA-D8-A1XM	538	0	C1							TCGA-E9-A1RC	1224	0	C3
TCGA-AO-A1KT	541	0	C1							TCGA-E9-A22H	1232	0	C3
TCGA-A8-A06R	547	0	C1							TCGA-AO-A12H	1234	0	C3
TCGA-GM-A5PX	551	0	C1							TCGA-E9-A22G	1239	0	C3
TCGA-D8-A1XB	552	0	C1							TCGA-BH-A0H9	1247	0	C3
TCGA-E2-A15G	554	0	C1							TCGA-EW-A1P0	1251	0	C3
TCGA-BH-A0BD	554	0	C1							TCGA-A8-A095	1277	0	C3
TCGA-S3-A6ZG	562	0	C1							TCGA-E9-A228	1285	0	C3
TCGA-D8-A3Z6	563	0	C1							TCGA-A2-A25B	1291	0	C3
TCGA-D8-A1X5	565	0	C1							TCGA-E2-A105	1308	0	C3
TCGA-S3-A6ZF	572	0	C1							TCGA-A8-A07B	1308	0	C3
TCGA-EW-A1J1	575	0	C1							TCGA-E2-A1LL	1309	0	C3
TCGA-EW-A1PA	575	0	C1							TCGA-B6-A1KC	1326	0	C3
TCGA-A2-A0T6	575	0	C1							TCGA-AO-A03V	1351	0	C3
TCGA-D8-A1JE	575	0	C1							TCGA-BH-A0E7	1363	0	C3
TCGA-E9-A1NH	576	0	C1							TCGA-E9-A1RH	1417	0	C3
TCGA-A8-A07G	577	0	C1							TCGA-E2-A109	1417	0	C3
TCGA-A8-A0A2	579	0	C1							TCGA-E9-A1RE	1419	0	C3
TCGA-AC-A23C	585	0	C1							TCGA-E9-A1R7	1467	0	C3
TCGA-AC-A5XS	588	0	C1							TCGA-A8-A09E	1492	0	C3
TCGA-AC-A2QI	588	0	C1							TCGA-A2-A0T3	1516	0	C3
TCGA-E2-A15P	595	0	C1							TCGA-AO-A0JI	1528	0	C3
TCGA-LL-A8F5	596	0	C1							TCGA-A2-A0YF	1535	0	C3
TCGA-E2-A1L9	598	0	C1							TCGA-BH-A0HY	1545	0	C3
TCGA-OL-A6VQ	600	0	C1							TCGA-AR-A24K	1548	0	C3
TCGA-D8-A1XL	606	0	C1							TCGA-BH-A0HW	1561	0	C3
TCGA-A8-A08G	607	0	C1							TCGA-E2-A15T	1563	0	C3
TCGA-A8-A07E	608	0	C1							TCGA-BH-A0B8	1569	0	C3
TCGA-D8-A1JL	611	0	C1							TCGA-E2-A1LS	1604	0	C3
TCGA-E9-A243	612	0	C1							TCGA-E2-A1B0	1631	0	C3
TCGA-AC-A8OP	614	0	C1							TCGA-A8-A076	1642	0	C3
TCGA-C8-A26V	616	0	C1							TCGA-A2-A0CY	1673	0	C3
TCGA-A2-A1G0	616	0	C1							TCGA-D8-A13Y	1728	0	C3
TCGA-OL-A5S0	620	0	C1							TCGA-E2-A15R	1732	0	C3
TCGA-BH-A0HI	620	0	C1							TCGA-AR-A2LR	1742	0	C3
TCGA-A2-A0T4	624	0	C1							TCGA-BH-A0AV	1820	0	C3
TCGA-S3-AA0Z	629	0	C1							TCGA-AO-A12F	1842	0	C3
TCGA-E2-A15E	630	0	C1							TCGA-AR-A1AV	1864	0	C3
TCGA-A2-A0T7	631	0	C1							TCGA-A2-A0EY	1925	0	C3
TCGA-A1-A0SI	635	0	C1							TCGA-BH-A0EI	1926	0	C3
TCGA-D8-A1JP	639	0	C1							TCGA-E2-A150	1935	0	C3
TCGA-A8-A0A6	640	0	C1							TCGA-AO-A03N	2031	0	C3
TCGA-S3-A6ZH	641	0	C1							TCGA-A2-A0D0	2048	0	C3
TCGA-D8-A146	643	0	C1							TCGA-B6-A0RG	2082	0	C3
TCGA-E9-A1RG	647	0	C1							TCGA-E2-A14Y	2109	0	C3
TCGA-AO-A0JA	655	0	C1							TCGA-E2-A152	2128	0	C3
TCGA-E2-A15F	658	0	C1							TCGA-AO-A0JD	2190	0	C3
TCGA-D8-A4Z1	659	0	C1							TCGA-AC-A2BK	2222	0	C3
TCGA-A2-A0YH	659	0	C1							TCGA-A2-A0ER	2263	0	C3
TCGA-BH-A0BJ	660	0	C1							TCGA-B6-A402	2281	0	C3
TCGA-A2-A4S3	666	0	C1							TCGA-A2-A0CT	2289	0	C3
TCGA-AC-A3QP	675	0	C1							TCGA-E2-A1LB	2306	0	C3
TCGA-AC-A2B8	677	0	C1							TCGA-E2-A14T	2311	0	C3
TCGA-A7-A2KD	679	0	C1							TCGA-E2-A1IE	2362	0	C3
TCGA-AO-A0J8	680	0	C1							TCGA-GM-A2DC	2535	0	C3
TCGA-A2-A1FZ	683	0	C1							TCGA-A2-A04U	2654	0	C3
TCGA-EW-A1OW	694	0	C1							TCGA-AO-A1KP	2953	0	C3
TCGA-E2-A15C	694	0	C1							TCGA-AR-A24Z	3001	0	C3
TCGA-BH-A0WA	701	0	C1							TCGA-AR-A251	3030	0	C3
TCGA-EW-A1P5	703	0	C1							TCGA-B6-A1KF	3088	0	C3
TCGA-E2-A153	707	0	C1							TCGA-A2-A0EM	3094	0	C3
TCGA-AR-A0TU	709	0	C1							TCGA-A2-A25E	3204	0	C3
TCGA-EW-A424	715	0	C1							TCGA-AO-A124	3506	0	C3
TCGA-A7-A26G	722	0	C1							TCGA-AR-A24M	3660	0	C3
TCGA-A7-A26H	724	0	C1							TCGA-A2-A04R	3709	0	C3
TCGA-BH-A0HF	727	0	C1							TCGA-AR-A1AH	3807	0	C3
TCGA-D8-A1X9	727	0	C1							TCGA-AQ-A04L	3957	0	C3
TCGA-BH-A0EB	745	0	C1							TCGA-3C-AAAU	4047	0	C3
TCGA-E9-A24A	747	0	C1							TCGA-AR-A0U3	4080	0	C3
TCGA-A2-A0EX	752	0	C1							TCGA-B6-A1KN	4233	0	C3
TCGA-AC-A3YJ	754	0	C1							TCGA-AR-A0TP	4275	0	C3
TCGA-BH-A0W4	759	0	C1							TCGA-AR-A24H	4894	0	C3
TCGA-A8-A09Q	761	0	C1							TCGA-B6-A0RO	4929	0	C3
TCGA-LL-A50Y	762	0	C1							TCGA-B6-A0WT	5739	0	C3
TCGA-E2-A159	762	0	C1							TCGA-B6-A0RE	7777	0	C3
TCGA-D8-A73X	767	0	C1							TCGA-B6-A0RU	8605	0	C3
TCGA-A2-A0YD	769	0	C1							TCGA-B6-A0IC	0	1	C3
TCGA-BH-A0AY	777	0	C1							TCGA-BH-A1F8	1	1	C3
TCGA-D8-A1X8	783	0	C1							TCGA-AR-A0TR	160	1	C3
TCGA-EW-A2FV	788	0	C1							TCGA-AQ-A0Y5	172	1	C3
TCGA-AO-A0JG	798	0	C1							TCGA-BH-A18T	224	1	C3
TCGA-E9-A5UP	803	0	C1							TCGA-E2-A1LK	266	1	C3
TCGA-BH-A0HB	806	0	C1							TCGA-B6-A0I9	362	1	C3
TCGA-OL-A66H	812	0	C1							TCGA-BH-A1EV	365	1	C3
TCGA-A2-A4S1	820	0	C1							TCGA-D8-A1XC	377	1	C3
TCGA-A8-A0A9	822	0	C1							TCGA-C8-A12Q	385	1	C3
TCGA-BH-A0HX	829	0	C1							TCGA-BH-A18N	468	1	C3
TCGA-D8-A1XA	839	0	C1							TCGA-B6-A0WW	558	1	C3
TCGA-E9-A6HE	847	0	C1							TCGA-B6-A0IK	571	1	C3
TCGA-E9-A1R0	860	0	C1							TCGA-B6-A409	573	1	C3
TCGA-E2-A10E	865	0	C1							TCGA-BH-A1FG	577	1	C3
TCGA-E2-A1IJ	865	0	C1							TCGA-A7-A13E	614	1	C3
TCGA-EW-A1J6	875	0	C1							TCGA-E9-A1N6	678	1	C3
TCGA-OL-A5RX	878	0	C1							TCGA-A2-A0YT	723	1	C3
TCGA-E2-A10F	878	0	C1							TCGA-B6-A0I8	749	1	C3
TCGA-WT-AB44	883	0	C1							TCGA-AC-A2FM	792	1	C3
TCGA-LL-A442	889	0	C1							TCGA-BH-A18L	811	1	C3
TCGA-AC-A4ZE	890	0	C1							TCGA-B6-A0X4	860	1	C3
TCGA-EW-A1P4	907	0	C1							TCGA-E9-A2JS	904	1	C3
TCGA-EW-A1OY	908	0	C1							TCGA-A2-A3XU	912	1	C3
TCGA-BH-A0DI	912	0	C1							TCGA-BH-A18P	921	1	C3
TCGA-BH-A0GY	923	0	C1							TCGA-BH-A1F2	959	1	C3
TCGA-E2-A570	931	0	C1							TCGA-A1-A0SK	967	1	C3
TCGA-A7-A0CJ	931	0	C1							TCGA-E9-A1RB	976	1	C3
TCGA-BH-A0EE	943	0	C1							TCGA-B6-A0I6	991	1	C3
TCGA-A8-A08P	943	0	C1							TCGA-BH-A1FD	1009	1	C3
TCGA-EW-A6SC	952	0	C1							TCGA-E9-A226	1048	1	C3
TCGA-A2-A0EV	968	0	C1							TCGA-BH-A18R	1142	1	C3
TCGA-OL-A5D8	973	0	C1							TCGA-BH-A1FM	1388	1	C3
TCGA-BH-A0BC	974	0	C1							TCGA-BH-A18U	1563	1	C3
TCGA-E9-A227	975	0	C1							TCGA-AR-A2LK	1649	1	C3
TCGA-AQ-A1H3	989	0	C1							TCGA-AR-A0TY	1699	1	C3
TCGA-A2-A0YC	990	0	C1							TCGA-BH-A1FJ	1927	1	C3
TCGA-A2-A3XV	996	0	C1							TCGA-B6-A0X5	2097	1	C3
TCGA-AO-A0J2	997	0	C1							TCGA-BH-A1EN	2127	1	C3
TCGA-E9-A1N4	1000	0	C1							TCGA-BH-A1FN	2192	1	C3
TCGA-BH-A18F	1001	0	C1							TCGA-B6-A0I1	2361	1	C3
TCGA-AQ-A54O	1001	0	C1							TCGA-B6-A0RM	2373	1	C3
TCGA-E9-A3Q9	1001	0	C1							TCGA-B6-A0WV	2417	1	C3
TCGA-A8-A08F	1004	0	C1							TCGA-B6-A0RL	2469	1	C3
TCGA-A8-A08S	1004	0	C1							TCGA-BH-A1ET	2520	1	C3
TCGA-A8-A09M	1006	0	C1							TCGA-BH-A204	2534	1	C3
TCGA-EW-A6SD	1010	0	C1							TCGA-AR-A0U2	2551	1	C3
TCGA-AR-A5QN	1013	0	C1							TCGA-BH-A1F5	2712	1	C3
TCGA-D8-A3Z5	1015	0	C1							TCGA-AR-A256	2854	1	C3
TCGA-E2-A1IH	1026	0	C1							TCGA-AR-A24L	2866	1	C3
TCGA-A2-A0D2	1027	0	C1							TCGA-AO-A03P	2911	1	C3
TCGA-E2-A576	1043	0	C1							TCGA-BH-A1F6	2965	1	C3
TCGA-A7-A0CG	1043	0	C1							TCGA-AR-A0TZ	3262	1	C3
TCGA-A2-A0EU	1043	0	C1							TCGA-A8-A08T	3409	1	C3
TCGA-E2-A107	1047	0	C1							TCGA-B6-A0IB	3941	1	C3
TCGA-E2-A2P6	1051	0	C1							TCGA-B6-A0X1	7455	1	C3
TCGA-OL-A5RV	1062	0	C1
TCGA-E9-A1R2	1063	0	C1
TCGA-A7-A0CE	1074	0	C1
TCGA-A7-A0CH	1079	0	C1
TCGA-BH-A18I	1093	0	C1
TCGA-A2-A04Y	1099	0	C1
TCGA-A2-A3KC	1102	0	C1
TCGA-OL-A5RW	1106	0	C1
TCGA-E9-A1NA	1112	0	C1
TCGA-BH-A28Q	1119	0	C1
TCGA-E9-A1N5	1120	0	C1
TCGA-BH-A0HQ	1121	0	C1
TCGA-BH-A0BA	1132	0	C1
TCGA-E2-A1BD	1133	0	C1
TCGA-E2-A1IF	1138	0	C1
TCGA-E2-A10B	1141	0	C1
TCGA-BH-A0B1	1148	0	C1
TCGA-E9-A229	1148	0	C1
TCGA-A8-A08B	1156	0	C1
TCGA-BH-A0DH	1156	0	C1
TCGA-A8-A0AD	1157	0	C1
TCGA-E9-A3HO	1158	0	C1
TCGA-GM-A3NY	1162	0	C1
TCGA-E2-A14Q	1163	0	C1
TCGA-E9-A22B	1167	0	C1
TCGA-E2-A14R	1174	0	C1
TCGA-AR-A5QP	1185	0	C1
TCGA-E9-A22A	1189	0	C1
TCGA-BH-A0B4	1191	0	C1
TCGA-A1-A0SN	1196	0	C1
TCGA-BH-A0B3	1203	0	C1
TCGA-A2-A3KD	1206	0	C1
TCGA-EW-A1IX	1208	0	C1
TCGA-E2-A572	1208	0	C1
TCGA-A8-A08Z	1217	0	C1
TCGA-OL-A6VR	1220	0	C1
TCGA-E2-A10C	1220	0	C1
TCGA-E2-A10A	1229	0	C1
TCGA-EW-A1OZ	1229	0	C1
TCGA-AR-A2LQ	1233	0	C1
TCGA-E2-A14P	1246	0	C1
TCGA-E9-A22E	1269	0	C1
TCGA-A8-A08X	1308	0	C1
TCGA-D8-A1XW	1309	0	C1
TCGA-E2-A14U	1318	0	C1
TCGA-A1-A0SE	1321	0	C1
TCGA-GM-A3XG	1330	0	C1
TCGA-A2-A0SY	1347	0	C1
TCGA-E2-A14O	1359	0	C1
TCGA-E9-A1RA	1369	0	C1
TCGA-A8-A07Z	1371	0	C1
TCGA-A8-A09I	1371	0	C1
TCGA-E2-A14N	1434	0	C1
TCGA-A1-A0SH	1437	0	C1
TCGA-3C-AALK	1448	0	C1
TCGA-E9-A1RI	1449	0	C1
TCGA-D8-A27K	1461	0	C1
TCGA-A1-A0SF	1463	0	C1
TCGA-A2-A0YL	1474	0	C1
TCGA-3C-AALJ	1474	0	C1
TCGA-C8-A12Y	1476	0	C1
TCGA-5L-AAT0	1477	0	C1
TCGA-A2-A0YI	1505	0	C1
TCGA-BH-A0BV	1519	0	C1
TCGA-A8-A09D	1522	0	C1
TCGA-E2-A1LG	1523	0	C1
TCGA-AO-A0JB	1542	0	C1
TCGA-AR-A24W	1550	0	C1
TCGA-BH-A0B9	1572	0	C1
TCGA-A2-A259	1596	0	C1
TCGA-EW-A2FS	1604	0	C1
TCGA-EW-A1P3	1611	0	C1
TCGA-BH-A0HA	1611	0	C1
TCGA-D8-A1JG	1612	0	C1
TCGA-AO-A0J9	1613	0	C1
TCGA-A8-A06T	1614	0	C1
TCGA-A2-A0CZ	1616	0	C1
TCGA-AO-A12G	1639	0	C1
TCGA-E2-A15J	1640	0	C1
TCGA-BH-A0DO	1644	0	C1
TCGA-E2-A1L6	1648	0	C1
TCGA-A2-A0SU	1662	0	C1
TCGA-EW-A2FR	1673	0	C1
TCGA-D8-A1XO	1682	0	C1
TCGA-AO-A0JL	1683	0	C1
TCGA-E2-A15I	1692	0	C1
TCGA-A2-A0CX	1728	0	C1
TCGA-OL-A5DA	1783	0	C1
TCGA-E2-A1IK	1800	0	C1
TCGA-E2-A1L7	1836	0	C1
TCGA-A2-A1FX	1847	0	C1
TCGA-AC-A2FG	1853	0	C1
TCGA-E2-A1IO	1855	0	C1
TCGA-AO-A03M	1866	0	C1
TCGA-A2-A0D3	1873	0	C1
TCGA-BH-A0BM	1876	0	C1
TCGA-AO-A1KQ	1882	0	C1
TCGA-BH-A0AU	1914	0	C1
TCGA-BH-A0AZ	1919	0	C1
TCGA-BH-A0H3	1928	0	C1
TCGA-AR-A2LM	1935	0	C1
TCGA-AR-A0TX	1972	0	C1
TCGA-AO-A0JF	1980	0	C1
TCGA-AR-A0U0	1988	0	C1
TCGA-OL-A66J	1996	0	C1
TCGA-AR-A2LL	2012	0	C1
TCGA-V7-A7HQ	2033	0	C1
TCGA-BH-A0DG	2041	0	C1
TCGA-BH-A0DV	2064	0	C1
TCGA-GM-A3XL	2108	0	C1
TCGA-BH-A0B5	2136	0	C1
TCGA-E2-A1IG	2140	0	C1
TCGA-AO-A12E	2142	0	C1
TCGA-GM-A2DF	2155	0	C1
TCGA-BH-A0DX	2156	0	C1
TCGA-AR-A255	2161	0	C1
TCGA-B6-A40C	2164	0	C1
TCGA-AO-A0JM	2184	0	C1
TCGA-A2-A0ES	2190	0	C1
TCGA-GM-A2DH	2193	0	C1
TCGA-AR-A5QM	2231	0	C1
TCGA-B6-A1KI	2236	0	C1
TCGA-E2-A1L8	2240	0	C1
TCGA-A2-A04T	2246	0	C1
TCGA-AC-A23G	2248	0	C1
TCGA-BH-A0BQ	2255	0	C1
TCGA-BH-A0BZ	2255	0	C1
TCGA-BH-A0BL	2278	0	C1
TCGA-AR-A0TV	2288	0	C1
TCGA-E2-A1AZ	2329	0	C1
TCGA-BH-A0BR	2330	0	C1
TCGA-AO-A0JE	2335	0	C1
TCGA-BH-A0BT	2365	0	C1
TCGA-BH-A0DE	2372	0	C1
TCGA-AO-A12C	2372	0	C1
TCGA-BH-A0DT	2403	0	C1
TCGA-GM-A2DB	2406	0	C1
TCGA-AO-A03L	2442	0	C1
TCGA-A2-A0EO	2442	0	C1
TCGA-BH-A0B0	2477	0	C1
TCGA-BH-A0DD	2486	0	C1
TCGA-BH-A0E9	2489	0	C1
TCGA-AO-A12D	2515	0	C1
TCGA-E2-A106	2541	0	C1
TCGA-BH-A0B7	2559	0	C1
TCGA-AR-A254	2605	0	C1
TCGA-GM-A2DK	2645	0	C1
TCGA-AC-A2FK	2650	0	C1
TCGA-E2-A1B1	2653	0	C1
TCGA-A2-A0CQ	2695	0	C1
TCGA-AR-A250	2707	0	C1
TCGA-BH-A0C3	2709	0	C1
TCGA-AC-A2FF	2759	0	C1
TCGA-BH-A0C7	2767	0	C1
TCGA-A2-A3XT	2770	0	C1
TCGA-A2-A0CP	2813	0	C1
TCGA-AR-A1AP	2856	0	C1
TCGA-AR-A1AU	2868	0	C1
TCGA-AR-A1AN	2920	0	C1
TCGA-AR-A1AL	2971	0	C1
TCGA-AR-A24S	2976	0	C1
TCGA-AO-A12B	2989	0	C1
TCGA-AR-A1AM	2991	0	C1
TCGA-AR-A0TQ	2991	0	C1
TCGA-AR-A24X	3004	0	C1
TCGA-AR-A0TW	3009	0	C1
TCGA-A2-A0CV	3011	0	C1
TCGA-AC-A2BM	3022	0	C1
TCGA-AR-A24N	3035	0	C1
TCGA-A2-A04W	3102	0	C1
TCGA-AO-A12A	3112	0	C1
TCGA-E2-A1LI	3121	0	C1
TCGA-AR-A24U	3128	0	C1
TCGA-B6-A40B	3152	0	C1
TCGA-AR-A24Q	3172	0	C1
TCGA-AR-A24T	3202	0	C1
TCGA-AR-A24V	3203	0	C1
TCGA-GM-A2DM	3226	0	C1
TCGA-Z7-A8R6	3256	0	C1
TCGA-A2-A25A	3276	0	C1
TCGA-A2-A0CW	3283	0	C1
TCGA-AO-A126	3307	0	C1
TCGA-GI-A2C9	3342	0	C1
TCGA-GM-A3NW	3361	0	C1
TCGA-AR-A24R	3430	0	C1
TCGA-AO-A125	3456	0	C1
TCGA-GM-A2DL	3519	0	C1
TCGA-AR-A24O	3607	0	C1
TCGA-A2-A0CK	4159	0	C1
TCGA-B6-A0IQ	4285	0	C1
TCGA-A2-A04N	4354	0	C1
TCGA-B6-A0IO	5042	0	C1
TCGA-AR-A2LE	5062	0	C1
TCGA-B6-A0RV	5156	0	C1
TCGA-B6-A2IU	5176	0	C1
TCGA-B6-A0WZ	6292	0	C1
TCGA-B6-A0IJ	7106	0	C1
TCGA-B6-A0RI	7126	0	C1
TCGA-B6-A0RN	8008	0	C1
TCGA-B6-A0IA	8391	0	C1
TCGA-B6-A0I5	8556	0	C1
TCGA-A8-A08L	30	1	C1
TCGA-UU-A93S	116	1	C1
TCGA-A2-A0CU	158	1	C1
TCGA-AC-A3EH	197	1	C1
TCGA-LL-A73Z	227	1	C1
TCGA-EW-A1P8	239	1	C1
TCGA-A2-A0T2	255	1	C1
TCGA-BH-A8FY	295	1	C1
TCGA-D8-A1Y1	302	1	C1
TCGA-BH-A42T	320	1	C1
TCGA-E2-A15M	336	1	C1
TCGA-AC-A62V	348	1	C1
TCGA-D8-A73W	385	1	C1
TCGA-A8-A09X	426	1	C1
TCGA-AR-A1AR	524	1	C1
TCGA-BH-A1EY	538	1	C1
TCGA-E2-A14Z	563	1	C1
TCGA-BH-A18J	612	1	C1
TCGA-B6-A0WX	639	1	C1
TCGA-E9-A1NG	786	1	C1
TCGA-AO-A0J5	792	1	C1
TCGA-E2-A2P5	821	1	C1
TCGA-A2-A0SV	825	1	C1
TCGA-E2-A1LE	879	1	C1
TCGA-A8-A06U	883	1	C1
TCGA-A8-A06X	943	1	C1
TCGA-BH-A0EA	991	1	C1
TCGA-E2-A1B4	1004	1	C1
TCGA-A2-A3XS	1032	1	C1
TCGA-C8-A3M7	1034	1	C1
TCGA-BH-A1FH	1034	1	C1
TCGA-E9-A1NF	1072	1	C1
TCGA-OL-A5D6	1104	1	C1
TCGA-A8-A08J	1127	1	C1
TCGA-BH-A203	1174	1	C1
TCGA-AR-A1AT	1272	1	C1
TCGA-OL-A66K	1275	1	C1
TCGA-BH-A1EU	1286	1	C1
TCGA-A2-A0SW	1365	1	C1
TCGA-BH-A0C1	1411	1	C1
TCGA-PE-A5DC	1430	1	C1
TCGA-A2-A3XX	1439	1	C1
TCGA-BH-A1EX	1508	1	C1
TCGA-BH-A1FR	1642	1	C1
TCGA-BH-A1FL	1673	1	C1
TCGA-BH-A1FU	1688	1	C1
TCGA-BH-A18Q	1692	1	C1
TCGA-BH-A1EW	1694	1	C1
TCGA-BH-A208	1759	1	C1
TCGA-B6-A0X7	1781	1	C1
TCGA-AO-A03U	1793	1	C1
TCGA-GM-A2D9	1812	1	C1
TCGA-A2-A0EW	1884	1	C1
TCGA-HN-A2OB	1900	1	C1
TCGA-A2-A04V	1920	1	C1
TCGA-B6-A0IE	1993	1	C1
TCGA-BH-A18S	2009	1	C1
TCGA-BH-A18M	2207	1	C1
TCGA-BH-A1FE	2273	1	C1
TCGA-BH-A0BP	2296	1	C1
TCGA-A2-A0CS	2348	1	C1
TCGA-AO-A03O	2483	1	C1
TCGA-B6-A0IN	2573	1	C1
TCGA-BH-A18K	2763	1	C1
TCGA-BH-A1EO	2798	1	C1
TCGA-B6-A0IH	2965	1	C1
TCGA-B6-A0WS	2965	1	C1
TCGA-B6-A0RS	3063	1	C1
TCGA-B6-A0RP	3126	1	C1
TCGA-B6-A0WY	3461	1	C1
TCGA-BH-A1ES	3462	1	C1
TCGA-B6-A0IM	3873	1	C1
TCGA-B6-A0IP	3926	1	C1
TCGA-B6-A0X0	3945	1	C1
TCGA-BH-A209	3959	1	C1
TCGA-B6-A0RQ	4267	1	C1
TCGA-B6-A0IG	4456	1	C1
TCGA-B6-A0RH	6456	1	C1

## Sheet: TCGA clinical
Id	Age	Gender	Stage	T	M	N	fustat
TCGA-BH-A18K	<=65	FEMALE	Stage I	T1	M0	N0	1
TCGA-AR-A24P	<=65	FEMALE	Stage I	T1	M0	N0	0
TCGA-AR-A2LR	<=65	FEMALE	Stage I	T1	M0	N0	0
TCGA-AR-A252	<=65	FEMALE	Stage I	T1	M0	N0	0
TCGA-AR-A24N	<=65	FEMALE	Stage I	T1	M0	N0	0
TCGA-BH-A1ET	<=65	FEMALE	Stage I	T1	M0	N0	1
TCGA-BH-A18P	<=65	FEMALE	Stage I	T1	M0	N0	1
TCGA-AR-A24S	<=65	FEMALE	Stage I	T1	M0	N0	0
TCGA-AR-A255	<=65	FEMALE	Stage I	T1	M0	N0	0
TCGA-AR-A1AX	<=65	FEMALE	Stage I	T1	M0	N0	0
TCGA-AR-A1AY	<=65	FEMALE	Stage I	T1	M0	N0	0
TCGA-A7-A0CD	>65	FEMALE	Stage I	T1	M0	N0	0
TCGA-AR-A2LE	>65	FEMALE	Stage I	T1	M0	N0	0
TCGA-AR-A1AK	>65	FEMALE	Stage I	T1	M0	N0	0
TCGA-BH-A0BG	>65	FEMALE	Stage I	T1	M0	N0	0
TCGA-AR-A1AP	>65	FEMALE	Stage I	T1	M0	N0	0
TCGA-AR-A1AJ	>65	FEMALE	Stage I	T1	M0	N0	0
TCGA-BH-A1EU	>65	FEMALE	Stage I	T1	M0	N0	1
TCGA-A7-A26F	<=65	FEMALE	Stage I	T1	M0	N0	0
TCGA-BH-A201	<=65	FEMALE	Stage I	T1	M0	N0	0
TCGA-BH-A0BO	<=65	FEMALE	Stage I	T1	M0	N0	0
TCGA-BH-A0DX	<=65	FEMALE	Stage I	T1	M0	N0	0
TCGA-AN-A0FF	<=65	FEMALE	Stage I	T1	M0	N0	0
TCGA-BH-A8FZ	<=65	FEMALE	Stage I	T1	M0	N0	0
TCGA-BH-A18H	<=65	FEMALE	Stage I	T1	M0	N0	0
TCGA-BH-A0BL	<=65	FEMALE	Stage I	T1	M0	N0	0
TCGA-E2-A1IO	<=65	FEMALE	Stage I	T1	M0	N0	0
TCGA-BH-A0BQ	<=65	FEMALE	Stage I	T1	M0	N0	0
TCGA-A8-A095	<=65	FEMALE	Stage I	T1	M0	N0	0
TCGA-A2-A3XZ	<=65	FEMALE	Stage I	T1	M0	N0	0
TCGA-BH-A0H3	<=65	FEMALE	Stage I	T1	M0	N0	0
TCGA-Z7-A8R6	<=65	FEMALE	Stage I	T1	M0	N0	0
TCGA-BH-A0B6	<=65	FEMALE	Stage I	T1	M0	N0	0
TCGA-BH-A0C3	<=65	FEMALE	Stage I	T1	M0	N0	0
TCGA-E2-A15J	<=65	FEMALE	Stage I	T1	M0	N0	0
TCGA-E2-A1II	<=65	FEMALE	Stage I	T1	M0	N0	0
TCGA-BH-A0AV	<=65	FEMALE	Stage I	T1	M0	N0	0
TCGA-E2-A152	<=65	FEMALE	Stage I	T1	M0	N0	0
TCGA-BH-A0B0	<=65	FEMALE	Stage I	T1	M0	N0	0
TCGA-E2-A1IJ	<=65	FEMALE	Stage I	T1	M0	N0	0
TCGA-BH-A0BR	<=65	FEMALE	Stage I	T1	M0	N0	0
TCGA-E2-A1LH	<=65	FEMALE	Stage I	T1	M0	N0	0
TCGA-E2-A1IN	<=65	FEMALE	Stage I	T1	M0	N0	0
TCGA-A8-A06O	<=65	FEMALE	Stage I	T1	M0	N0	0
TCGA-BH-A0HY	<=65	FEMALE	Stage I	T1	M0	N0	0
TCGA-E2-A156	<=65	FEMALE	Stage I	T1	M0	N0	0
TCGA-E2-A15C	<=65	FEMALE	Stage I	T1	M0	N0	0
TCGA-B6-A1KI	<=65	FEMALE	Stage I	T1	M0	N0	0
TCGA-E2-A14Z	<=65	FEMALE	Stage I	T1	M0	N0	1
TCGA-E2-A15F	<=65	FEMALE	Stage I	T1	M0	N0	0
TCGA-E2-A14S	<=65	FEMALE	Stage I	T1	M0	N0	0
TCGA-E2-A154	>65	FEMALE	Stage I	T1	M0	N0	0
TCGA-BH-A1FD	>65	FEMALE	Stage I	T1	M0	N0	1
TCGA-A1-A0SB	>65	FEMALE	Stage I	T1	M0	N0	0
TCGA-A7-A3IY	>65	FEMALE	Stage I	T1	M0	N0	0
TCGA-BH-A0BW	>65	FEMALE	Stage I	T1	M0	N0	0
TCGA-E2-A1IF	>65	FEMALE	Stage I	T1	M0	N0	0
TCGA-E2-A14U	>65	FEMALE	Stage I	T1	M0	N0	0
TCGA-BH-A0BP	>65	FEMALE	Stage I	T1	M0	N0	1
TCGA-BH-A209	>65	FEMALE	Stage I	T1	M0	N0	1
TCGA-BH-A0DO	>65	FEMALE	Stage I	T1	M0	N0	0
TCGA-BH-A18S	>65	FEMALE	Stage I	T1	M0	N0	1
TCGA-E2-A1IH	>65	FEMALE	Stage I	T1	M0	N0	0
TCGA-A8-A0AD	>65	FEMALE	Stage I	T1	M0	N0	0
TCGA-A8-A08A	>65	FEMALE	Stage I	T1	M0	N0	0
TCGA-E9-A229	<=65	FEMALE	Stage I	T1	M0	N0	0
TCGA-BH-A1FU	<=65	FEMALE	Stage I	T1	M0	N0	1
TCGA-E2-A1LS	<=65	FEMALE	Stage I	T1	M0	N0	0
TCGA-D8-A1J9	<=65	FEMALE	Stage I	T1	M0	N0	0
TCGA-E9-A1RA	<=65	FEMALE	Stage I	T1	M0	N0	0
TCGA-E2-A573	<=65	FEMALE	Stage I	T1	M0	N0	0
TCGA-EW-A1PF	<=65	FEMALE	Stage I	T1	M0	N0	0
TCGA-D8-A1JU	<=65	FEMALE	Stage I	T1	M0	N0	0
TCGA-D8-A13Y	<=65	FEMALE	Stage I	T1	M0	N0	0
TCGA-AN-A0FS	<=65	FEMALE	Stage I	T1	M0	N0	0
TCGA-AN-A0FY	<=65	FEMALE	Stage I	T1	M0	N0	0
TCGA-D8-A1XU	<=65	FEMALE	Stage I	T1	M0	N0	0
TCGA-D8-A1JH	<=65	FEMALE	Stage I	T1	M0	N0	0
TCGA-D8-A1XM	<=65	FEMALE	Stage I	T1	M0	N0	0
TCGA-D8-A27M	<=65	FEMALE	Stage I	T1	M0	N0	0
TCGA-EW-A1J3	<=65	FEMALE	Stage I	T1	M0	N0	0
TCGA-E2-A15P	<=65	FEMALE	Stage I	T1	M0	N0	0
TCGA-AN-A0FN	<=65	FEMALE	Stage I	T1	M0	N0	0
TCGA-E9-A1R5	<=65	FEMALE	Stage I	T1	M0	N0	0
TCGA-BH-A5J0	<=65	FEMALE	Stage I	T1	M0	N0	0
TCGA-E2-A1BC	<=65	FEMALE	Stage I	T1	M0	N0	0
TCGA-D8-A27P	<=65	FEMALE	Stage I	T1	M0	N0	0
TCGA-D8-A1XA	<=65	FEMALE	Stage I	T1	M0	N0	0
TCGA-E9-A1R4	>65	FEMALE	Stage I	T1	M0	N0	0
TCGA-D8-A27E	>65	FEMALE	Stage I	T1	M0	N0	0
TCGA-C8-A3M8	>65	FEMALE	Stage I	T1	M0	N0	0
TCGA-D8-A4Z1	>65	FEMALE	Stage I	T1	M0	N0	0
TCGA-E9-A22B	>65	FEMALE	Stage I	T1	M0	N0	0
TCGA-D8-A1JP	>65	FEMALE	Stage I	T1	M0	N0	0
TCGA-LD-A9QF	>65	FEMALE	Stage I	T1	M0	N0	0
TCGA-D8-A1JS	>65	FEMALE	Stage I	T1	M0	N0	0
TCGA-BH-A18G	>65	FEMALE	Stage I	T1	M0	N0	0
TCGA-BH-A202	<=65	FEMALE	Stage II	T2	M0	N0	0
TCGA-EW-A6SB	<=65	FEMALE	Stage II	T2	M0	N0	0
TCGA-BH-A0DG	<=65	FEMALE	Stage II	T2	M0	N0	0
TCGA-BH-A1FN	<=65	FEMALE	Stage II	T2	M0	N0	1
TCGA-AR-A0TU	<=65	FEMALE	Stage II	T2	M0	N0	0
TCGA-E2-A14Y	<=65	FEMALE	Stage II	T2	M0	N0	0
TCGA-E9-A22D	<=65	FEMALE	Stage II	T2	M0	N0	0
TCGA-E9-A1RB	<=65	FEMALE	Stage II	T2	M0	N0	1
TCGA-D8-A27F	<=65	FEMALE	Stage II	T2	M0	N0	0
TCGA-E9-A5UO	<=65	FEMALE	Stage II	T2	M0	N0	0
TCGA-PE-A5DE	<=65	FEMALE	Stage II	T2	M0	N0	0
TCGA-A8-A08G	<=65	FEMALE	Stage II	T2	M0	N0	0
TCGA-5L-AAT0	<=65	FEMALE	Stage II	T2	M0	N0	0
TCGA-AR-A0TP	<=65	FEMALE	Stage II	T2	M0	N0	0
TCGA-C8-A12T	<=65	FEMALE	Stage II	T2	M0	N0	0
TCGA-E2-A15I	<=65	FEMALE	Stage II	T2	M0	N0	0
TCGA-E2-A1B6	<=65	FEMALE	Stage II	T2	M0	N0	0
TCGA-E2-A574	<=65	FEMALE	Stage II	T2	M0	N0	0
TCGA-AR-A256	<=65	FEMALE	Stage II	T2	M0	N0	1
TCGA-D8-A1XF	<=65	FEMALE	Stage II	T2	M0	N0	0
TCGA-BH-A0AU	<=65	FEMALE	Stage II	T2	M0	N0	0
TCGA-E2-A1B5	<=65	FEMALE	Stage II	T2	M0	N0	0
TCGA-A2-A3XV	<=65	FEMALE	Stage II	T2	M0	N0	0
TCGA-AR-A24K	<=65	FEMALE	Stage II	T2	M0	N0	0
TCGA-JL-A3YX	<=65	FEMALE	Stage II	T2	M0	N0	0
TCGA-AR-A1AN	<=65	FEMALE	Stage II	T2	M0	N0	0
TCGA-BH-A6R8	<=65	FEMALE	Stage II	T2	M0	N0	0
TCGA-E9-A22G	<=65	FEMALE	Stage II	T2	M0	N0	0
TCGA-E2-A15D	<=65	FEMALE	Stage II	T2	M0	N0	0
TCGA-AR-A1AI	<=65	FEMALE	Stage II	T2	M0	N0	0
TCGA-E9-A1N8	<=65	FEMALE	Stage II	T2	M0	N0	0
TCGA-E2-A150	<=65	FEMALE	Stage II	T2	M0	N0	0
TCGA-C8-A1HF	<=65	FEMALE	Stage II	T2	M0	N0	0
TCGA-A7-A6VW	<=65	FEMALE	Stage II	T2	M0	N0	0
TCGA-A7-A26J	<=65	FEMALE	Stage II	T2	M0	N0	0
TCGA-A2-A3XX	<=65	FEMALE	Stage II	T2	M0	N0	1
TCGA-AR-A1AQ	<=65	FEMALE	Stage II	T2	M0	N0	0
TCGA-C8-A1HG	<=65	FEMALE	Stage II	T2	M0	N0	0
TCGA-BH-A18F	<=65	FEMALE	Stage II	T2	M0	N0	0
TCGA-E2-A159	<=65	FEMALE	Stage II	T2	M0	N0	0
TCGA-E2-A1LG	<=65	FEMALE	Stage II	T2	M0	N0	0
TCGA-A7-A6VV	<=65	FEMALE	Stage II	T2	M0	N0	0
TCGA-AQ-A54O	<=65	MALE	Stage II	T2	M0	N0	0
TCGA-AO-A1KR	<=65	FEMALE	Stage II	T2	M0	N0	0
TCGA-E9-A1NI	<=65	FEMALE	Stage II	T2	M0	N0	0
TCGA-A8-A07O	<=65	FEMALE	Stage II	T2	M0	N0	0
TCGA-AQ-A54N	<=65	FEMALE	Stage II	T2	M0	N0	0
TCGA-D8-A143	<=65	FEMALE	Stage II	T2	M0	N0	0
TCGA-A8-A09V	<=65	FEMALE	Stage II	T2	M0	N0	0
TCGA-A7-A4SD	<=65	FEMALE	Stage II	T2	M0	N0	0
TCGA-C8-A134	<=65	FEMALE	Stage II	T2	M0	N0	0
TCGA-E2-A14T	<=65	FEMALE	Stage II	T2	M0	N0	0
TCGA-AR-A24X	<=65	FEMALE	Stage II	T2	M0	N0	0
TCGA-AN-A0FX	<=65	FEMALE	Stage II	T2	M0	N0	0
TCGA-A8-A08B	<=65	FEMALE	Stage II	T2	M0	N0	0
TCGA-E2-A1BD	<=65	FEMALE	Stage II	T2	M0	N0	0
TCGA-C8-A1HJ	<=65	FEMALE	Stage II	T2	M0	N0	0
TCGA-D8-A1XW	<=65	FEMALE	Stage II	T2	M0	N0	0
TCGA-A8-A08I	<=65	FEMALE	Stage II	T2	M0	N0	0
TCGA-D8-A73X	<=65	FEMALE	Stage II	T2	M0	N0	0
TCGA-A7-A4SE	<=65	FEMALE	Stage II	T2	M0	N0	0
TCGA-A8-A0AB	<=65	FEMALE	Stage II	T2	M0	N0	0
TCGA-AR-A0TY	<=65	FEMALE	Stage II	T2	M0	N0	1
TCGA-AR-A0U4	<=65	FEMALE	Stage II	T2	M0	N0	0
TCGA-A7-A4SF	<=65	FEMALE	Stage II	T2	M0	N0	0
TCGA-A1-A0SF	<=65	FEMALE	Stage II	T2	M0	N0	0
TCGA-AN-A0XU	<=65	FEMALE	Stage II	T2	M0	N0	0
TCGA-D8-A1JJ	<=65	FEMALE	Stage II	T2	M0	N0	0
TCGA-C8-A12V	<=65	FEMALE	Stage II	T2	M0	N0	0
TCGA-AN-A0AR	<=65	FEMALE	Stage II	T2	M0	N0	0
TCGA-C8-A1HN	<=65	FEMALE	Stage II	T2	M0	N0	0
TCGA-AN-A0AM	<=65	FEMALE	Stage II	T2	M0	N0	0
TCGA-HN-A2NL	<=65	FEMALE	Stage II	T2	M0	N0	0
TCGA-AN-A0G0	<=65	FEMALE	Stage II	T2	M0	N0	0
TCGA-AR-A24Z	<=65	FEMALE	Stage II	T2	M0	N0	0
TCGA-A8-A07C	<=65	FEMALE	Stage II	T2	M0	N0	0
TCGA-AN-A0FV	<=65	FEMALE	Stage II	T2	M0	N0	0
TCGA-E9-A1NA	<=65	FEMALE	Stage II	T2	M0	N0	0
TCGA-E9-A1N9	<=65	FEMALE	Stage II	T2	M0	N0	0
TCGA-AR-A250	<=65	FEMALE	Stage II	T2	M0	N0	0
TCGA-A1-A0SD	<=65	FEMALE	Stage II	T2	M0	N0	0
TCGA-C8-A26Z	<=65	FEMALE	Stage II	T2	M0	N0	0
TCGA-C8-A1HE	<=65	FEMALE	Stage II	T2	M0	N0	0
TCGA-EW-A6SC	<=65	FEMALE	Stage II	T2	M0	N0	0
TCGA-E9-A1NF	<=65	FEMALE	Stage II	T2	M0	N0	1
TCGA-E9-A1QZ	<=65	FEMALE	Stage II	T2	M0	N0	0
TCGA-BH-A6R9	<=65	FEMALE	Stage II	T2	M0	N0	0
TCGA-A8-A091	<=65	FEMALE	Stage II	T2	M0	N0	0
TCGA-A8-A093	<=65	FEMALE	Stage II	T2	M0	N0	0
TCGA-AN-A0XL	<=65	FEMALE	Stage II	T2	M0	N0	0
TCGA-E2-A14R	<=65	FEMALE	Stage II	T2	M0	N0	0
TCGA-A7-A3J0	<=65	FEMALE	Stage II	T2	M0	N0	0
TCGA-AR-A5QM	<=65	FEMALE	Stage II	T2	M0	N0	0
TCGA-D8-A1JG	<=65	FEMALE	Stage II	T2	M0	N0	0
TCGA-AR-A1AT	<=65	FEMALE	Stage II	T2	M0	N0	1
TCGA-BH-A0DE	<=65	FEMALE	Stage II	T2	M0	N0	0
TCGA-E9-A1NG	<=65	FEMALE	Stage II	T2	M0	N0	1
TCGA-AN-A0FL	<=65	FEMALE	Stage II	T2	M0	N0	0
TCGA-AN-A0AT	<=65	FEMALE	Stage II	T2	M0	N0	0
TCGA-A7-A5ZV	<=65	FEMALE	Stage II	T2	M0	N0	0
TCGA-AN-A049	<=65	FEMALE	Stage II	T2	M0	N0	0
TCGA-B6-A2IU	<=65	FEMALE	Stage II	T2	M0	N0	0
TCGA-D8-A27V	<=65	FEMALE	Stage II	T2	M0	N0	0
TCGA-E9-A5UP	<=65	FEMALE	Stage II	T2	M0	N0	0
TCGA-E9-A1RH	<=65	FEMALE	Stage II	T2	M0	N0	0
TCGA-E9-A1R6	<=65	FEMALE	Stage II	T2	M0	N0	0
TCGA-C8-A274	<=65	FEMALE	Stage II	T2	M0	N0	0
TCGA-S3-A6ZF	<=65	FEMALE	Stage II	T2	M0	N0	0
TCGA-E9-A1R7	<=65	FEMALE	Stage II	T2	M0	N0	0
TCGA-PE-A5DD	<=65	FEMALE	Stage II	T2	M0	N0	0
TCGA-BH-A0DL	<=65	FEMALE	Stage II	T2	M0	N0	0
TCGA-A8-A08C	<=65	FEMALE	Stage II	T2	M0	N0	0
TCGA-E2-A15L	<=65	FEMALE	Stage II	T2	M0	N0	0
TCGA-S3-AA10	<=65	FEMALE	Stage II	T2	M0	N0	0
TCGA-AR-A2LN	<=65	FEMALE	Stage II	T2	M0	N0	0
TCGA-AR-A1AW	<=65	FEMALE	Stage II	T2	M0	N0	0
TCGA-E2-A15T	<=65	FEMALE	Stage II	T2	M0	N0	0
TCGA-A7-A26I	<=65	FEMALE	Stage II	T2	M0	N0	0
TCGA-AR-A24H	<=65	FEMALE	Stage II	T2	M0	N0	0
TCGA-AR-A0TV	>65	FEMALE	Stage II	T2	M0	N0	0
TCGA-AN-A03Y	>65	FEMALE	Stage II	T2	M0	N0	0
TCGA-A2-A4S1	>65	FEMALE	Stage II	T2	M0	N0	0
TCGA-A8-A08H	>65	FEMALE	Stage II	T2	M0	N0	0
TCGA-A8-A0A2	>65	FEMALE	Stage II	T2	M0	N0	0
TCGA-A8-A06Y	>65	FEMALE	Stage II	T2	M0	N0	0
TCGA-E2-A15M	>65	FEMALE	Stage II	T2	M0	N0	1
TCGA-A8-A076	>65	FEMALE	Stage II	T2	M0	N0	0
TCGA-A2-A4RX	>65	FEMALE	Stage II	T2	M0	N0	0
TCGA-S3-AA11	>65	FEMALE	Stage II	T2	M0	N0	0
TCGA-E9-A1RD	>65	FEMALE	Stage II	T2	M0	N0	0
TCGA-A7-A6VX	>65	FEMALE	Stage II	T2	M0	N0	0
TCGA-AN-A046	>65	FEMALE	Stage II	T2	M0	N0	0
TCGA-D8-A1XQ	>65	FEMALE	Stage II	T2	M0	N0	0
TCGA-A8-A07B	>65	FEMALE	Stage II	T2	M0	N0	0
TCGA-D8-A1JT	>65	FEMALE	Stage II	T2	M0	N0	0
TCGA-BH-A18T	>65	FEMALE	Stage II	T2	M0	N0	1
TCGA-AN-A0FD	>65	FEMALE	Stage II	T2	M0	N0	0
TCGA-D8-A1JL	>65	FEMALE	Stage II	T2	M0	N0	0
TCGA-D8-A27H	>65	FEMALE	Stage II	T2	M0	N0	0
TCGA-A8-A0A4	>65	FEMALE	Stage II	T2	M0	N0	0
TCGA-A8-A096	>65	FEMALE	Stage II	T2	M0	N0	0
TCGA-A8-A07S	>65	FEMALE	Stage II	T2	M0	N0	0
TCGA-B6-A0I1	>65	FEMALE	Stage II	T2	M0	N0	1
TCGA-A8-A090	>65	FEMALE	Stage II	T2	M0	N0	0
TCGA-E9-A22A	>65	FEMALE	Stage II	T2	M0	N0	0
TCGA-C8-A1HM	>65	FEMALE	Stage II	T2	M0	N0	0
TCGA-AN-A03X	>65	FEMALE	Stage II	T2	M0	N0	0
TCGA-D8-A27G	>65	FEMALE	Stage II	T2	M0	N0	0
TCGA-A8-A094	>65	FEMALE	Stage II	T2	M0	N0	0
TCGA-AN-A0AK	>65	FEMALE	Stage II	T2	M0	N0	0
TCGA-E2-A15G	>65	FEMALE	Stage II	T2	M0	N0	0
TCGA-A2-A4S0	>65	FEMALE	Stage II	T2	M0	N0	0
TCGA-E2-A14W	>65	MALE	Stage II	T2	M0	N0	0
TCGA-BH-A1EY	>65	FEMALE	Stage II	T2	M0	N0	1
TCGA-A7-A3RF	>65	FEMALE	Stage II	T2	M0	N0	0
TCGA-A8-A081	>65	FEMALE	Stage II	T2	M0	N0	0
TCGA-BH-A42U	>65	FEMALE	Stage II	T2	M0	N0	0
TCGA-A8-A0A9	>65	FEMALE	Stage II	T2	M0	N0	0
TCGA-A8-A0A1	>65	FEMALE	Stage II	T2	M0	N0	0
TCGA-A7-A56D	>65	FEMALE	Stage II	T2	M0	N0	0
TCGA-D8-A1XV	>65	FEMALE	Stage II	T2	M0	N0	0
TCGA-A8-A09I	>65	FEMALE	Stage II	T2	M0	N0	0
TCGA-A8-A07Z	>65	FEMALE	Stage II	T2	M0	N0	0
TCGA-D8-A73U	>65	FEMALE	Stage II	T2	M0	N0	0
TCGA-D8-A1JK	>65	FEMALE	Stage II	T2	M0	N0	0
TCGA-C8-A26Y	>65	FEMALE	Stage II	T2	M0	N0	0
TCGA-D8-A147	<=65	FEMALE	unknow	T2	M0	N0	0
TCGA-PL-A8LY	<=65	FEMALE	Stage II	T3	M0	N0	0
TCGA-C8-A27B	<=65	FEMALE	Stage II	T3	M0	N0	0
TCGA-AR-A24Q	<=65	FEMALE	Stage II	T3	M0	N0	0
TCGA-A2-A0CR	<=65	FEMALE	Stage II	T3	M0	N0	0
TCGA-AR-A2LQ	<=65	FEMALE	Stage II	T3	M0	N0	0
TCGA-AC-A4ZE	<=65	FEMALE	Stage II	T3	M0	N0	0
TCGA-E9-A5FL	<=65	FEMALE	Stage II	T3	M0	N0	0
TCGA-A8-A083	>65	FEMALE	Stage II	T3	M0	N0	0
TCGA-OL-A97C	>65	FEMALE	Stage II	T3	M0	N0	0
TCGA-AR-A2LL	>65	FEMALE	Stage II	T3	M0	N0	0
TCGA-D8-A142	>65	FEMALE	Stage II	T3	M0	N0	0
TCGA-A8-A06X	>65	FEMALE	Stage II	T3	M0	N0	1
TCGA-AN-A0AJ	>65	FEMALE	Stage II	T3	M0	N0	0
TCGA-A8-A09Z	>65	FEMALE	Stage II	T3	M0	N0	0
TCGA-A8-A06Z	>65	FEMALE	Stage II	T3	M0	N0	0
TCGA-A2-A0CO	>65	FEMALE	Stage II	T3	M0	N0	0
TCGA-AN-A0AL	<=65	FEMALE	Stage III	T4	M0	N0	0
TCGA-AN-A0FK	>65	FEMALE	Stage III	T4	M0	N0	0
TCGA-AC-A2QJ	<=65	FEMALE	Stage III	T4	M0	N0	1
TCGA-D8-A27W	<=65	FEMALE	Stage III	T4	M0	N0	0
TCGA-C8-A3M7	<=65	FEMALE	Stage III	T4	M0	N0	1
TCGA-A8-A06N	>65	FEMALE	Stage III	T4	M0	N0	0
TCGA-A2-A04R	<=65	FEMALE	Stage I	T1	M0	N0	0
TCGA-A2-A04Q	<=65	FEMALE	Stage I	T1	M0	N0	0
TCGA-A2-A0EO	<=65	FEMALE	Stage I	T1	M0	N0	0
TCGA-A2-A0CQ	<=65	FEMALE	Stage I	T1	M0	N0	0
TCGA-A2-A0EM	>65	FEMALE	Stage I	T1	M0	N0	0
TCGA-BH-A0B8	<=65	FEMALE	Stage I	T1	M0	N0	0
TCGA-B6-A40B	>65	FEMALE	Stage I	T1	M0	N0	0
TCGA-E9-A54X	>65	FEMALE	Stage I	T1	M0	N0	0
TCGA-AO-A03M	<=65	FEMALE	Stage I	T1	M0	N0	0
TCGA-BH-A0HA	<=65	FEMALE	Stage I	T1	M0	N0	0
TCGA-AO-A03U	<=65	FEMALE	Stage I	T1	M0	N0	1
TCGA-AO-A03V	<=65	FEMALE	Stage I	T1	M0	N0	0
TCGA-BH-A0H5	<=65	FEMALE	Stage I	T1	M0	N0	0
TCGA-B6-A402	<=65	FEMALE	Stage I	T1	M0	N0	0
TCGA-BH-A0W7	<=65	FEMALE	Stage I	T1	M0	N0	0
TCGA-GM-A2DL	<=65	FEMALE	Stage I	T1	M0	N0	0
TCGA-GM-A2DD	<=65	FEMALE	Stage I	T1	M0	N0	0
TCGA-GM-A2DO	<=65	FEMALE	Stage I	T1	M0	N0	0
TCGA-B6-A0X0	<=65	FEMALE	Stage I	T1	M0	N0	1
TCGA-A1-A0SE	<=65	FEMALE	Stage I	T1	M0	N0	0
TCGA-GM-A2DK	<=65	FEMALE	Stage I	T1	M0	N0	0
TCGA-GM-A2D9	>65	FEMALE	Stage I	T1	M0	N0	1
TCGA-A2-A259	>65	FEMALE	Stage I	T1	M0	N0	0
TCGA-EW-A1J6	>65	FEMALE	Stage I	T1	M0	N0	0
TCGA-BH-A0WA	>65	FEMALE	Stage I	T1	M0	N0	0
TCGA-B6-A0RU	<=65	FEMALE	Stage I	T1	M0	N0	0
TCGA-AO-A0J4	<=65	FEMALE	Stage I	T1	M0	N0	0
TCGA-AO-A0J2	<=65	FEMALE	Stage I	T1	M0	N0	0
TCGA-A2-A0D3	<=65	FEMALE	Stage I	T1	M0	N0	0
TCGA-BH-A0B9	<=65	FEMALE	Stage I	T1	M0	N0	0
TCGA-B6-A0I2	<=65	FEMALE	Stage I	T1	M0	N0	0
TCGA-A2-A0SX	<=65	FEMALE	Stage I	T1	M0	N0	0
TCGA-BH-A0HU	<=65	FEMALE	Stage I	T1	M0	N0	0
TCGA-BH-A0HB	<=65	FEMALE	Stage I	T1	M0	N0	0
TCGA-E9-A247	<=65	FEMALE	Stage I	T1	M0	N0	0
TCGA-B6-A0RN	<=65	FEMALE	Stage I	T1	M0	N0	0
TCGA-A2-A0CP	<=65	FEMALE	Stage I	T1	M0	N0	0
TCGA-BH-A0HW	<=65	FEMALE	Stage I	T1	M0	N0	0
TCGA-A7-A0DC	<=65	FEMALE	Stage I	T1	M0	N0	0
TCGA-A2-A04N	>65	FEMALE	Stage I	T1	M0	N0	0
TCGA-BH-A0HN	>65	FEMALE	Stage I	T1	M0	N0	0
TCGA-BH-A0EB	>65	FEMALE	Stage I	T1	M0	N0	0
TCGA-BH-A0E6	>65	FEMALE	Stage I	T1	M0	N0	0
TCGA-BH-A0H0	>65	FEMALE	Stage I	T1	M0	N0	0
TCGA-B6-A0IP	>65	FEMALE	Stage I	T1	M0	N0	1
TCGA-BH-A0HF	>65	FEMALE	Stage I	T1	M0	N0	0
TCGA-BH-A0HI	>65	FEMALE	Stage I	T1	M0	N0	0
TCGA-A2-A0EU	>65	FEMALE	Stage I	T1	M0	N0	0
TCGA-A2-A0EV	>65	FEMALE	Stage I	T1	M0	N0	0
TCGA-E9-A3QA	<=65	FEMALE	Stage II	T2	M0	N0	0
TCGA-A2-A04X	<=65	FEMALE	Stage II	T2	M0	N0	0
TCGA-AO-A12F	<=65	FEMALE	Stage II	T2	M0	N0	0
TCGA-A7-A0D9	<=65	FEMALE	Stage II	T2	M0	N0	0
TCGA-B6-A0RS	<=65	FEMALE	Stage II	T2	M0	N0	1
TCGA-AO-A124	<=65	FEMALE	Stage II	T2	M0	N0	0
TCGA-A1-A0SH	<=65	FEMALE	Stage II	T2	M0	N0	0
TCGA-AO-A126	<=65	FEMALE	Stage II	T2	M0	N0	0
TCGA-A2-A04V	<=65	FEMALE	Stage II	T2	M0	N0	1
TCGA-A2-A0T5	<=65	FEMALE	Stage II	T2	M0	N0	0
TCGA-A1-A0SP	<=65	FEMALE	Stage II	T2	M0	N0	0
TCGA-A2-A0CM	<=65	FEMALE	Stage II	T2	M0	N0	1
TCGA-EW-A1P4	<=65	FEMALE	Stage II	T2	M0	N0	0
TCGA-A2-A25A	<=65	FEMALE	Stage II	T2	M0	N0	0
TCGA-BH-A2L8	<=65	FEMALE	Stage II	T2	M0	N0	0
TCGA-E9-A249	<=65	FEMALE	Stage II	T2	M0	N0	0
TCGA-LL-A5YN	<=65	FEMALE	Stage II	T2	M0	N0	0
TCGA-A7-A13D	<=65	FEMALE	Stage II	T2	M0	N0	0
TCGA-BH-A0W4	<=65	FEMALE	Stage II	T2	M0	N0	0
TCGA-A2-A0CZ	<=65	FEMALE	Stage II	T2	M0	N0	0
TCGA-E2-A10F	<=65	FEMALE	Stage II	T2	M0	N0	0
TCGA-BH-A0DK	<=65	FEMALE	Stage II	T2	M0	N0	0
TCGA-GM-A3XL	<=65	FEMALE	Stage II	T2	M0	N0	0
TCGA-E9-A3HO	<=65	FEMALE	Stage II	T2	M0	N0	0
TCGA-C8-A12O	<=65	FEMALE	Stage II	T2	M0	N0	0
TCGA-E9-A248	<=65	FEMALE	Stage II	T2	M0	N0	0
TCGA-B6-A0RH	<=65	FEMALE	Stage II	T2	M0	N0	1
TCGA-B6-A0IA	<=65	FEMALE	Stage II	T2	M0	N0	0
TCGA-E9-A243	<=65	FEMALE	Stage II	T2	M0	N0	0
TCGA-A2-A0CX	<=65	FEMALE	Stage II	T2	M0	N0	0
TCGA-A2-A0ES	<=65	FEMALE	Stage II	T2	M0	N0	0
TCGA-E9-A244	<=65	FEMALE	Stage II	T2	M0	N0	0
TCGA-A1-A0SK	<=65	FEMALE	Stage II	T2	M0	N0	1
TCGA-A7-A0DB	<=65	FEMALE	Stage II	T2	M0	N0	0
TCGA-EW-A1OZ	<=65	FEMALE	Stage II	T2	M0	N0	0
TCGA-GM-A2DM	<=65	FEMALE	Stage II	T2	M0	N0	0
TCGA-A7-A0CJ	<=65	FEMALE	Stage II	T2	M0	N0	0
TCGA-A7-A0CE	<=65	FEMALE	Stage II	T2	M0	N0	0
TCGA-C8-A12N	<=65	FEMALE	Stage II	T2	M0	N0	0
TCGA-GM-A2DN	<=65	FEMALE	Stage II	T2	M0	N0	0
TCGA-BH-A0RX	<=65	FEMALE	Stage II	T2	M0	N0	0
TCGA-EW-A1P7	<=65	FEMALE	Stage II	T2	M0	N0	0
TCGA-B6-A0RL	<=65	FEMALE	Stage II	T2	M0	N0	1
TCGA-A2-A0D0	<=65	FEMALE	Stage II	T2	M0	N0	0
TCGA-A2-A0YK	<=65	FEMALE	Stage II	T2	M0	N0	0
TCGA-AO-A0J6	<=65	FEMALE	Stage II	T2	M0	N0	0
TCGA-AO-A128	<=65	FEMALE	Stage II	T2	M0	N0	0
TCGA-BH-A0AY	<=65	FEMALE	Stage II	T2	M0	N0	0
TCGA-A7-A0DA	<=65	FEMALE	Stage II	T2	M0	N0	0
TCGA-A2-A04T	<=65	FEMALE	Stage II	T2	M0	N0	0
TCGA-A2-A0T4	<=65	FEMALE	Stage II	T2	M0	N0	0
TCGA-GM-A2DB	<=65	FEMALE	Stage II	T2	M0	N0	0
TCGA-AO-A12B	<=65	FEMALE	Stage II	T2	M0	N0	0
TCGA-E9-A2JT	<=65	FEMALE	Stage II	T2	M0	N0	0
TCGA-GM-A3NW	<=65	FEMALE	Stage II	T2	M0	N0	0
TCGA-A2-A1FZ	<=65	FEMALE	Stage II	T2	M0	N0	0
TCGA-E2-A109	<=65	FEMALE	Stage II	T2	M0	N0	0
TCGA-A2-A0EQ	<=65	FEMALE	Stage II	T2	M0	N0	0
TCGA-AO-A0JC	<=65	FEMALE	Stage II	T2	M0	N0	0
TCGA-B6-A0IO	>65	FEMALE	Stage II	T2	M0	N0	0
TCGA-A2-A25F	>65	FEMALE	Stage II	T2	M0	N0	0
TCGA-C8-A12L	>65	FEMALE	Stage II	T2	M0	N0	0
TCGA-A2-A0YM	>65	FEMALE	Stage II	T2	M0	N0	0
TCGA-AO-A03O	>65	FEMALE	Stage II	T2	M0	N0	1
TCGA-BH-A0H9	>65	FEMALE	Stage II	T2	M0	N0	0
TCGA-AO-A12H	>65	FEMALE	Stage II	T2	M0	N0	0
TCGA-AO-A1KS	>65	FEMALE	Stage II	T2	M0	N0	0
TCGA-C8-A12M	>65	FEMALE	Stage II	T2	M0	N0	0
TCGA-A2-A0CT	>65	FEMALE	Stage II	T2	M0	N0	0
TCGA-E9-A295	>65	FEMALE	Stage II	T2	M0	N0	0
TCGA-AO-A125	>65	FEMALE	Stage II	T2	M0	N0	0
TCGA-A2-A0D1	>65	FEMALE	Stage II	T2	M0	N0	0
TCGA-A1-A0SM	>65	MALE	Stage II	T2	M0	N0	0
TCGA-A7-A0CG	>65	FEMALE	Stage II	T2	M0	N0	0
TCGA-E2-A105	>65	FEMALE	Stage II	T2	M0	N0	0
TCGA-A7-A0CH	>65	FEMALE	Stage II	T2	M0	N0	0
TCGA-B6-A0RG	<=65	FEMALE	Stage II	T3	M0	N0	0
TCGA-E2-A10A	<=65	FEMALE	Stage II	T3	M0	N0	0
TCGA-B6-A0IJ	<=65	FEMALE	Stage II	T3	M0	N0	0
TCGA-A2-A0T6	<=65	FEMALE	Stage II	T3	M0	N0	0
TCGA-B6-A40C	<=65	FEMALE	Stage II	T3	M0	N0	0
TCGA-EW-A1J5	<=65	FEMALE	Stage II	T3	M0	N0	0
TCGA-BH-A0DP	<=65	FEMALE	Stage II	T3	M0	N0	0
TCGA-BH-A0EE	>65	FEMALE	Stage II	T3	M0	N0	0
TCGA-B6-A0RQ	>65	FEMALE	Stage II	T3	M0	N0	1
TCGA-B6-A0IM	>65	FEMALE	Stage II	T3	M0	N0	1
TCGA-AC-A2B8	>65	FEMALE	Stage II	T3	M0	N0	0
TCGA-B6-A0RE	<=65	FEMALE	unknow	unknow	M0	N0	0
TCGA-S3-AA14	<=65	FEMALE	Stage I	T1	M0	N0	0
TCGA-A2-A0EP	<=65	FEMALE	Stage I	T1	M0	N0	0
TCGA-A2-A0YF	>65	FEMALE	Stage I	T1	M0	N0	0
TCGA-GM-A2DI	<=65	FEMALE	Stage I	T1	M0	N0	0
TCGA-GM-A2DH	<=65	FEMALE	Stage I	T1	M0	N0	0
TCGA-A2-A0YI	<=65	FEMALE	Stage I	T1	M0	N0	0
TCGA-3C-AALK	<=65	FEMALE	Stage I	T1	M0	N0	0
TCGA-BH-A8FY	>65	FEMALE	Stage I	T1	M0	N0	1
TCGA-AQ-A04J	<=65	FEMALE	Stage II	T2	M0	N0	0
TCGA-A2-A0D2	<=65	FEMALE	Stage II	T2	M0	N0	0
TCGA-A2-A04U	<=65	FEMALE	Stage II	T2	M0	N0	0
TCGA-AO-A12A	<=65	FEMALE	Stage II	T2	M0	N0	0
TCGA-A7-A26G	<=65	FEMALE	Stage II	T2	M0	N0	0
TCGA-A2-A0T7	<=65	FEMALE	Stage II	T2	M0	N0	0
TCGA-BH-A0HQ	<=65	FEMALE	Stage II	T2	M0	N0	0
TCGA-AO-A0J8	<=65	FEMALE	Stage II	T2	M0	N0	0
TCGA-A7-A3IZ	<=65	FEMALE	Stage II	T2	M0	N0	0
TCGA-A2-A0SU	>65	FEMALE	Stage II	T2	M0	N0	0
TCGA-A2-A0EN	>65	FEMALE	Stage II	T2	M0	N0	0
TCGA-A2-A0CU	>65	FEMALE	Stage II	T2	M0	N0	1
TCGA-AO-A12G	>65	FEMALE	Stage II	T2	M0	N0	0
TCGA-BH-A42T	>65	FEMALE	Stage II	T2	M0	N0	1
TCGA-AO-A1KO	<=65	FEMALE	Stage II	T3	M0	N0	0
TCGA-A2-A0EX	<=65	FEMALE	Stage II	T3	M0	N0	0
TCGA-AO-A12E	<=65	FEMALE	Stage II	T3	M0	N0	0
TCGA-A2-A0YD	<=65	FEMALE	Stage II	T3	M0	N0	0
TCGA-A2-A1FV	>65	FEMALE	Stage II	T3	M0	N0	0
TCGA-E2-A1IU	<=65	FEMALE	Stage I	T1	M0	N0	0
TCGA-AR-A2LM	<=65	FEMALE	Stage II	T1	M0	N1	0
TCGA-AR-A24U	<=65	FEMALE	Stage II	T1	M0	N1	0
TCGA-AR-A1AO	<=65	FEMALE	Stage II	T1	M0	N1	0
TCGA-C8-A275	<=65	FEMALE	Stage II	T1	M0	N1	0
TCGA-C8-A26X	<=65	FEMALE	Stage II	T1	M0	N1	0
TCGA-AR-A0TX	<=65	FEMALE	Stage II	T1	M0	N1	0
TCGA-AO-A1KP	>65	FEMALE	Stage II	T1	M0	N1	0
TCGA-AO-A1KT	>65	FEMALE	Stage II	T1	M0	N1	0
TCGA-EW-A6S9	<=65	FEMALE	Stage II	T1	M0	N1	0
TCGA-B6-A0I6	<=65	FEMALE	Stage II	T1	M0	N1	1
TCGA-AO-A0JI	<=65	FEMALE	Stage II	T1	M0	N1	0
TCGA-E9-A1R0	<=65	FEMALE	Stage II	T1	M0	N1	0
TCGA-BH-A1EO	>65	FEMALE	Stage II	T1	M0	N1	1
TCGA-A8-A09K	>65	FEMALE	Stage II	T1	M0	N1	0
TCGA-E9-A24A	>65	FEMALE	Stage II	T1	M0	N1	0
TCGA-A8-A08S	>65	FEMALE	Stage II	T1	M0	N1	0
TCGA-D8-A141	<=65	FEMALE	unknow	T1	M0	N1	0
TCGA-BH-A0GY	>65	FEMALE	Stage II	T2	M0	N1	0
TCGA-AR-A24L	<=65	FEMALE	Stage II	T2	M0	N1	1
TCGA-E9-A1NE	<=65	FEMALE	Stage II	T2	M0	N1	0
TCGA-C8-A273	<=65	FEMALE	Stage II	T2	M0	N1	0
TCGA-BH-A1FE	<=65	FEMALE	Stage II	T2	M0	N1	1
TCGA-E2-A15S	<=65	FEMALE	Stage II	T2	M0	N1	0
TCGA-C8-A137	<=65	FEMALE	Stage II	T2	M0	N1	0
TCGA-AR-A0U1	<=65	FEMALE	Stage II	T2	M0	N1	0
TCGA-E2-A14N	<=65	FEMALE	Stage II	T2	M0	N1	0
TCGA-A2-A25B	<=65	FEMALE	Stage II	T2	M0	N1	0
TCGA-AO-A0JM	<=65	FEMALE	Stage II	T2	M0	N1	0
TCGA-E2-A1LB	<=65	FEMALE	Stage II	T2	M0	N1	0
TCGA-E9-A22H	<=65	FEMALE	Stage II	T2	M0	N1	0
TCGA-BH-A0DQ	<=65	FEMALE	Stage II	T2	M0	N1	0
TCGA-E9-A227	<=65	FEMALE	Stage II	T2	M0	N1	0
TCGA-MS-A51U	<=65	FEMALE	Stage II	T2	M0	N1	0
TCGA-C8-A12Y	<=65	FEMALE	Stage II	T2	M0	N1	0
TCGA-E2-A1B1	<=65	FEMALE	Stage II	T2	M0	N1	0
TCGA-HN-A2OB	<=65	FEMALE	Stage II	T2	M0	N1	1
TCGA-C8-A12Z	<=65	FEMALE	Stage II	T2	M0	N1	0
TCGA-E9-A1N5	<=65	FEMALE	Stage II	T2	M0	N1	0
TCGA-AR-A2LO	<=65	FEMALE	Stage II	T2	M0	N1	0
TCGA-C8-A12U	<=65	FEMALE	Stage II	T2	M0	N1	0
TCGA-AR-A0TS	<=65	FEMALE	Stage II	T2	M0	N1	0
TCGA-E9-A245	<=65	FEMALE	Stage II	T2	M0	N1	0
TCGA-A8-A09D	<=65	FEMALE	Stage II	T2	M0	N1	0
TCGA-A7-A6VY	<=65	FEMALE	Stage II	T2	M0	N1	0
TCGA-E9-A3X8	<=65	FEMALE	Stage II	T2	M0	N1	0
TCGA-C8-A27A	<=65	FEMALE	Stage II	T2	M0	N1	0
TCGA-C8-A9FZ	<=65	FEMALE	Stage II	T2	M0	N1	0
TCGA-JL-A3YW	<=65	FEMALE	Stage II	T2	M0	N1	0
TCGA-AN-A04C	<=65	FEMALE	Stage II	T2	M0	N1	0
TCGA-AR-A1AH	<=65	FEMALE	Stage II	T2	M0	N1	0
TCGA-E9-A1N6	<=65	FEMALE	Stage II	T2	M0	N1	1
TCGA-BH-A0E1	<=65	FEMALE	Stage II	T2	M0	N1	0
TCGA-AR-A24V	<=65	FEMALE	Stage II	T2	M0	N1	0
TCGA-C8-A8HQ	<=65	FEMALE	Stage II	T2	M0	N1	0
TCGA-E2-A14V	<=65	FEMALE	Stage II	T2	M0	N1	0
TCGA-C8-A1HK	<=65	FEMALE	Stage II	T2	M0	N1	0
TCGA-AR-A5QP	<=65	FEMALE	Stage II	T2	M0	N1	0
TCGA-AO-A03P	<=65	FEMALE	Stage II	T2	M0	N1	1
TCGA-AR-A1AS	<=65	FEMALE	Stage II	T2	M0	N1	0
TCGA-C8-A12P	<=65	FEMALE	Stage II	T2	M0	N1	0
TCGA-AR-A24W	<=65	FEMALE	Stage II	T2	M0	N1	0
TCGA-C8-A132	<=65	FEMALE	Stage II	T2	M0	N1	0
TCGA-E2-A1LI	<=65	FEMALE	Stage II	T2	M0	N1	0
TCGA-AN-A04D	<=65	FEMALE	Stage II	T2	M0	N1	0
TCGA-C8-A26W	<=65	FEMALE	Stage II	T2	M0	N1	0
TCGA-E9-A228	<=65	FEMALE	Stage II	T2	M0	N1	0
TCGA-A2-A0T0	<=65	FEMALE	Stage II	T2	M0	N1	0
TCGA-AR-A0U3	<=65	FEMALE	Stage II	T2	M0	N1	0
TCGA-E2-A1IE	<=65	FEMALE	Stage II	T2	M0	N1	0
TCGA-B6-A0WT	<=65	FEMALE	Stage II	T2	M0	N1	0
TCGA-E9-A1NC	<=65	FEMALE	Stage II	T2	M0	N1	0
TCGA-C8-A12X	<=65	FEMALE	Stage II	T2	M0	N1	0
TCGA-AN-A0FT	<=65	FEMALE	Stage II	T2	M0	N1	0
TCGA-A2-A0CY	<=65	FEMALE	Stage II	T2	M0	N1	0
TCGA-C8-A135	<=65	FEMALE	Stage II	T2	M0	N1	0
TCGA-A8-A097	<=65	FEMALE	Stage II	T2	M0	N1	0
TCGA-A1-A0SO	>65	FEMALE	Stage II	T2	M0	N1	0
TCGA-B6-A1KC	>65	FEMALE	Stage II	T2	M0	N1	0
TCGA-AR-A0TR	>65	FEMALE	Stage II	T2	M0	N1	1
TCGA-B6-A1KF	>65	FEMALE	Stage II	T2	M0	N1	0
TCGA-AR-A1AV	>65	MALE	Stage II	T2	M0	N1	0
TCGA-A8-A07P	>65	FEMALE	Stage II	T2	M0	N1	0
TCGA-S3-A6ZG	>65	FEMALE	Stage II	T2	M0	N1	0
TCGA-AO-A0J7	>65	FEMALE	Stage II	T2	M0	N1	0
TCGA-E9-A1NH	>65	FEMALE	Stage II	T2	M0	N1	0
TCGA-E9-A2JS	>65	FEMALE	Stage II	T2	M0	N1	1
TCGA-AR-A0U0	>65	FEMALE	Stage II	T2	M0	N1	0
TCGA-E9-A1ND	>65	FEMALE	Stage II	T2	M0	N1	0
TCGA-E2-A2P6	>65	FEMALE	Stage II	T2	M0	N1	0
TCGA-C8-A12K	>65	FEMALE	Stage II	T2	M0	N1	0
TCGA-BH-A0HK	>65	FEMALE	Stage II	T2	M0	N1	0
TCGA-A8-A09R	>65	FEMALE	Stage II	T2	M0	N1	0
TCGA-A2-A1G1	>65	FEMALE	Stage II	T2	M0	N1	0
TCGA-BH-A18R	<=65	FEMALE	Stage II	T2	M0	N1	1
TCGA-AR-A0TQ	<=65	FEMALE	Stage III	T3	M0	N1	0
TCGA-C8-A1HL	<=65	FEMALE	Stage III	T3	M0	N1	0
TCGA-BH-A18M	<=65	FEMALE	Stage III	T3	M0	N1	1
TCGA-B6-A0RT	<=65	FEMALE	Stage III	T3	M0	N1	0
TCGA-AR-A0TW	<=65	FEMALE	Stage III	T3	M0	N1	0
TCGA-AR-A1AM	<=65	FEMALE	Stage III	T3	M0	N1	0
TCGA-AR-A1AL	<=65	FEMALE	Stage III	T3	M0	N1	0
TCGA-A2-A0SY	<=65	FEMALE	Stage III	T3	M0	N1	0
TCGA-C8-A133	<=65	FEMALE	Stage III	T3	M0	N1	0
TCGA-AR-A5QQ	>65	FEMALE	Stage III	T3	M0	N1	1
TCGA-C8-A12W	<=65	FEMALE	Stage III	T4	M0	N1	0
TCGA-B6-A0IK	<=65	FEMALE	Stage III	T4	M0	N1	1
TCGA-AO-A1KQ	>65	MALE	Stage III	T4	M0	N1	0
TCGA-B6-A1KN	<=65	FEMALE	Stage III	T4	M0	N1	0
TCGA-BH-A18I	<=65	FEMALE	Stage II	T1	M0	N1	0
TCGA-BH-A5IZ	<=65	FEMALE	Stage II	T2	M0	N1	0
TCGA-S3-AA15	<=65	FEMALE	Stage II	T2	M0	N1	0
TCGA-BH-A0AZ	<=65	FEMALE	Stage III	T3	M0	N1	0
TCGA-A7-A26H	>65	FEMALE	Stage II	T1	M0	N1	0
TCGA-E2-A15E	<=65	FEMALE	Stage II	T1	M0	N1	0
TCGA-BH-A0DT	<=65	FEMALE	Stage II	T1	M0	N1	0
TCGA-AO-A12D	<=65	FEMALE	Stage II	T1	M0	N1	0
TCGA-A7-A5ZW	<=65	FEMALE	Stage II	T1	M0	N1	0
TCGA-BH-A0BD	<=65	FEMALE	Stage II	T1	M0	N1	0
TCGA-B6-A401	<=65	FEMALE	Stage II	T1	M0	N1	0
TCGA-BH-A0HO	<=65	FEMALE	Stage II	T1	M0	N1	0
TCGA-BH-A0EI	<=65	FEMALE	Stage II	T1	M0	N1	0
TCGA-EW-A1PH	<=65	FEMALE	Stage II	T1	M0	N1	0
TCGA-GM-A2DF	<=65	FEMALE	Stage II	T1	M0	N1	0
TCGA-EW-A1PE	<=65	FEMALE	Stage II	T1	M0	N1	0
TCGA-BH-A0AW	<=65	FEMALE	Stage II	T1	M0	N1	0
TCGA-GM-A2DC	<=65	FEMALE	Stage II	T1	M0	N1	0
TCGA-BH-A0W3	<=65	FEMALE	Stage II	T1	M0	N1	0
TCGA-E2-A1LA	<=65	FEMALE	Stage II	T1	M0	N1	0
TCGA-A8-A086	<=65	FEMALE	Stage II	T1	M0	N1	0
TCGA-EW-A1PD	<=65	MALE	Stage II	T1	M0	N1	0
TCGA-D8-A1XT	<=65	FEMALE	Stage II	T1	M0	N1	0
TCGA-BH-A1F5	<=65	FEMALE	Stage II	T1	M0	N1	1
TCGA-BH-A0GZ	<=65	FEMALE	Stage II	T1	M0	N1	0
TCGA-BH-A0C0	<=65	FEMALE	Stage II	T1	M0	N1	0
TCGA-A2-A0ST	<=65	FEMALE	Stage II	T1	M0	N1	0
TCGA-D8-A1JE	<=65	FEMALE	Stage II	T1	M0	N1	0
TCGA-E2-A10E	<=65	FEMALE	Stage II	T1	M0	N1	0
TCGA-E2-A15R	<=65	FEMALE	Stage II	T1	M0	N1	0
TCGA-A8-A07G	<=65	FEMALE	Stage II	T1	M0	N1	0
TCGA-AO-A0JF	>65	FEMALE	Stage II	T1	M0	N1	0
TCGA-BH-A0EA	>65	FEMALE	Stage II	T1	M0	N1	1
TCGA-BH-A0W5	>65	FEMALE	Stage II	T1	M0	N1	0
TCGA-E2-A1IL	>65	FEMALE	Stage II	T1	M0	N1	0
TCGA-D8-A145	>65	FEMALE	Stage II	T1	M0	N1	0
TCGA-AN-A041	<=65	FEMALE	Stage II	T2	M0	N1	0
TCGA-AO-A129	<=65	FEMALE	Stage II	T2	M0	N1	0
TCGA-EW-A6SD	<=65	FEMALE	Stage II	T2	M0	N1	0
TCGA-BH-A1ES	<=65	FEMALE	Stage II	T2	M0	N1	1
TCGA-A8-A07J	<=65	FEMALE	Stage II	T2	M0	N1	0
TCGA-A2-A0D4	<=65	FEMALE	Stage II	T2	M0	N1	0
TCGA-EW-A1J1	<=65	FEMALE	Stage II	T2	M0	N1	0
TCGA-A7-A4SA	<=65	FEMALE	Stage II	T2	M0	N1	0
TCGA-BH-A0BJ	<=65	FEMALE	Stage II	T2	M0	N1	0
TCGA-D8-A1JD	<=65	FEMALE	Stage II	T2	M0	N1	0
TCGA-A2-A0CV	<=65	FEMALE	Stage II	T2	M0	N1	0
TCGA-AO-A03T	<=65	FEMALE	Stage II	T2	M0	N1	0
TCGA-A2-A3XW	<=65	FEMALE	Stage II	T2	M0	N1	0
TCGA-BH-A0B7	<=65	FEMALE	Stage II	T2	M0	N1	0
TCGA-A8-A075	<=65	FEMALE	Stage II	T2	M0	N1	0
TCGA-AO-A12C	<=65	FEMALE	Stage II	T2	M0	N1	0
TCGA-BH-A0DZ	<=65	FEMALE	Stage II	T2	M0	N1	0
TCGA-A8-A085	<=65	MALE	Stage II	T2	M0	N1	0
TCGA-A2-A3XT	<=65	FEMALE	Stage II	T2	M0	N1	0
TCGA-BH-A28Q	<=65	FEMALE	Stage II	T2	M0	N1	0
TCGA-D8-A27K	<=65	FEMALE	Stage II	T2	M0	N1	0
TCGA-A2-A0YE	<=65	FEMALE	Stage II	T2	M0	N1	0
TCGA-LL-A5YP	<=65	FEMALE	Stage II	T2	M0	N1	0
TCGA-A2-A3XY	<=65	FEMALE	Stage II	T2	M0	N1	1
TCGA-A2-A1G0	<=65	FEMALE	Stage II	T2	M0	N1	0
TCGA-A2-A25C	<=65	FEMALE	Stage II	T2	M0	N1	0
TCGA-3C-AALI	<=65	FEMALE	Stage II	T2	M0	N1	0
TCGA-E2-A153	<=65	FEMALE	Stage II	T2	M0	N1	0
TCGA-E2-A1L8	<=65	FEMALE	Stage II	T2	M0	N1	0
TCGA-A8-A08R	<=65	FEMALE	Stage II	T2	M0	N1	0
TCGA-A1-A0SI	<=65	FEMALE	Stage II	T2	M0	N1	0
TCGA-BH-A0B3	<=65	FEMALE	Stage II	T2	M0	N1	0
TCGA-BH-A0E9	<=65	FEMALE	Stage II	T2	M0	N1	0
TCGA-BH-A0BM	<=65	FEMALE	Stage II	T2	M0	N1	0
TCGA-AO-A0JJ	<=65	FEMALE	Stage II	T2	M0	N1	0
TCGA-D8-A1JB	<=65	FEMALE	Stage II	T2	M0	N1	0
TCGA-BH-A8G0	<=65	FEMALE	Stage II	T2	M0	N1	0
TCGA-LD-A7W6	<=65	FEMALE	Stage II	T2	M0	N1	0
TCGA-E2-A10C	<=65	FEMALE	Stage II	T2	M0	N1	0
TCGA-BH-A0HX	<=65	FEMALE	Stage II	T2	M0	N1	0
TCGA-A2-A3KC	<=65	FEMALE	Stage II	T2	M0	N1	0
TCGA-D8-A1XO	<=65	FEMALE	Stage II	T2	M0	N1	0
TCGA-BH-A0HL	<=65	FEMALE	Stage II	T2	M0	N1	0
TCGA-D8-A1XR	<=65	FEMALE	Stage II	T2	M0	N1	0
TCGA-A8-A0A7	<=65	FEMALE	Stage II	T2	M0	N1	0
TCGA-AO-A03R	<=65	FEMALE	Stage II	T2	M0	N1	0
TCGA-A2-A3Y0	<=65	FEMALE	Stage II	T2	M0	N1	0
TCGA-E2-A15K	<=65	FEMALE	Stage II	T2	M0	N1	0
TCGA-BH-A0DD	<=65	MALE	Stage II	T2	M0	N1	0
TCGA-A8-A082	<=65	FEMALE	Stage II	T2	M0	N1	0
TCGA-E2-A155	<=65	FEMALE	Stage II	T2	M0	N1	0
TCGA-D8-A1JM	<=65	FEMALE	Stage II	T2	M0	N1	0
TCGA-AO-A03N	<=65	FEMALE	Stage II	T2	M0	N1	0
TCGA-A2-A4S3	<=65	FEMALE	Stage II	T2	M0	N1	0
TCGA-EW-A1PA	<=65	FEMALE	Stage II	T2	M0	N1	0
TCGA-A1-A0SG	<=65	FEMALE	Stage II	T2	M0	N1	0
TCGA-D8-A140	<=65	FEMALE	Stage II	T2	M0	N1	0
TCGA-D8-A1XB	<=65	FEMALE	Stage II	T2	M0	N1	0
TCGA-3C-AALJ	<=65	FEMALE	Stage II	T2	M0	N1	0
TCGA-A2-A0EY	<=65	FEMALE	Stage II	T2	M0	N1	0
TCGA-GM-A5PV	<=65	FEMALE	Stage II	T2	M0	N1	0
TCGA-E2-A1AZ	<=65	FEMALE	Stage II	T2	M0	N1	0
TCGA-S3-AA0Z	<=65	FEMALE	Stage II	T2	M0	N1	0
TCGA-BH-A0DI	<=65	FEMALE	Stage II	T2	M0	N1	0
TCGA-BH-A0DH	<=65	FEMALE	Stage II	T2	M0	N1	0
TCGA-EW-A1P6	<=65	FEMALE	Stage II	T2	M0	N1	0
TCGA-A8-A07F	<=65	FEMALE	Stage II	T2	M0	N1	0
TCGA-BH-A0B1	>65	FEMALE	Stage II	T2	M0	N1	0
TCGA-D8-A1X9	>65	FEMALE	Stage II	T2	M0	N1	0
TCGA-E2-A10B	>65	FEMALE	Stage II	T2	M0	N1	0
TCGA-A2-A0CW	>65	FEMALE	Stage II	T2	M0	N1	0
TCGA-A8-A06R	>65	FEMALE	Stage II	T2	M0	N1	0
TCGA-E2-A56Z	>65	FEMALE	Stage II	T2	M0	N1	0
TCGA-LL-A7T0	>65	FEMALE	Stage II	T2	M0	N1	0
TCGA-GM-A3NY	>65	FEMALE	Stage II	T2	M0	N1	0
TCGA-EW-A1P5	>65	FEMALE	Stage II	T2	M0	N1	0
TCGA-D8-A1J8	>65	FEMALE	Stage II	T2	M0	N1	0
TCGA-BH-A0BV	>65	FEMALE	Stage II	T2	M0	N1	0
TCGA-BH-A0E7	>65	FEMALE	Stage II	T2	M0	N1	0
TCGA-A8-A06U	>65	FEMALE	Stage II	T2	M0	N1	1
TCGA-A8-A084	>65	FEMALE	Stage II	T2	M0	N1	0
TCGA-A1-A0SJ	<=65	FEMALE	Stage III	T3	M0	N1	0
TCGA-A7-A13F	<=65	FEMALE	Stage III	T3	M0	N1	0
TCGA-GM-A3XG	<=65	FEMALE	Stage III	T3	M0	N1	0
TCGA-AO-A0JB	<=65	FEMALE	Stage III	T3	M0	N1	0
TCGA-BH-AB28	<=65	FEMALE	Stage III	T3	M0	N1	0
TCGA-A8-A07L	<=65	FEMALE	Stage III	T3	M0	N1	0
TCGA-AO-A0JD	<=65	FEMALE	Stage III	T3	M0	N1	0
TCGA-BH-A0BZ	<=65	FEMALE	Stage III	T3	M0	N1	0
TCGA-EW-A3U0	<=65	FEMALE	Stage III	T3	M0	N1	0
TCGA-A2-A1G4	>65	FEMALE	Stage III	T3	M0	N1	0
TCGA-A8-A06T	>65	FEMALE	Stage III	T3	M0	N1	0
TCGA-E2-A14O	>65	FEMALE	Stage III	T3	M0	N1	0
TCGA-B6-A0RO	>65	FEMALE	Stage III	T4	M0	N1	0
TCGA-A8-A09B	<=65	FEMALE	Stage III	T4	M0	N1	0
TCGA-A8-A09E	>65	FEMALE	Stage III	T4	M0	N1	0
TCGA-BH-A1FR	>65	FEMALE	Stage III	T4	M0	N1	1
TCGA-D8-A1XC	>65	FEMALE	Stage III	T4	M0	N1	1
TCGA-D8-A1XG	>65	FEMALE	Stage III	T4	M0	N1	0
TCGA-BH-A1FC	>65	FEMALE	Stage II	T1	M0	N1	1
TCGA-B6-A0WZ	<=65	FEMALE	Stage II	T2	M0	N1	0
TCGA-BH-A1EW	<=65	FEMALE	Stage II	T2	M0	N1	1
TCGA-BH-A18N	>65	FEMALE	Stage II	T2	M0	N1	1
TCGA-GM-A2DA	<=65	FEMALE	Stage II	T2	M0	N1	1
TCGA-BH-A18V	<=65	FEMALE	Stage II	T2	M0	N1	1
TCGA-BH-A208	<=65	FEMALE	Stage II	T2	M0	N1	1
TCGA-B6-A0I5	<=65	FEMALE	Stage II	T2	M0	N1	0
TCGA-B6-A0IG	<=65	FEMALE	Stage II	T2	M0	N1	1
TCGA-BH-A18Q	<=65	FEMALE	Stage II	T2	M0	N1	1
TCGA-BH-A1FB	<=65	FEMALE	Stage II	T2	M0	N1	1
TCGA-B6-A0X5	<=65	FEMALE	Stage II	T2	M0	N1	1
TCGA-B6-A0X4	<=65	FEMALE	Stage II	T2	M0	N1	1
TCGA-B6-A0WV	>65	FEMALE	Stage II	T2	M0	N1	1
TCGA-BH-A1EX	>65	FEMALE	Stage II	T2	M0	N1	1
TCGA-AO-A0J3	>65	FEMALE	Stage II	T2	M0	N1	0
TCGA-BH-A1FL	>65	FEMALE	Stage II	T2	M0	N1	1
TCGA-BH-A203	>65	FEMALE	Stage II	T2	M0	N1	1
TCGA-BH-A204	>65	FEMALE	Stage II	T2	M0	N1	1
TCGA-B6-A0RP	>65	FEMALE	unknow	T2	M0	N1	1
TCGA-B6-A0IE	<=65	FEMALE	Stage III	T3	M0	N1	1
TCGA-B6-A0WX	<=65	FEMALE	Stage III	T3	M0	N1	1
TCGA-B6-A0IQ	<=65	FEMALE	Stage III	T3	M0	N1	0
TCGA-B6-A0WY	<=65	FEMALE	Stage III	T3	M0	N1	1
TCGA-BH-A1EV	<=65	FEMALE	Stage III	T3	M0	N1	1
TCGA-BH-A1FJ	>65	FEMALE	Stage III	T3	M0	N1	1
TCGA-B6-A0IH	>65	FEMALE	Stage III	T3	M0	N1	1
TCGA-B6-A0RI	<=65	FEMALE	Stage III	T4	M0	N1	0
TCGA-BH-A1F2	<=65	FEMALE	Stage III	T4	M0	N1	1
TCGA-BH-A1F0	>65	FEMALE	Stage II	T1	M0	N1	1
TCGA-BH-A0BS	<=65	FEMALE	Stage III	T3	M0	N1	0
TCGA-S3-AA17	<=65	FEMALE	Stage II	T2	M0	N1	0
TCGA-E2-A106	<=65	FEMALE	Stage I	T1	M0	N1	0
TCGA-A2-A0T3	<=65	FEMALE	Stage I	T1	M0	N1	0
TCGA-BH-A42V	<=65	FEMALE	Stage I	T1	M0	N1	0
TCGA-E2-A570	<=65	FEMALE	Stage I	T1	M0	N1	0
TCGA-A2-A0ER	<=65	FEMALE	Stage I	T1	M0	N1	0
TCGA-E2-A15H	<=65	FEMALE	Stage II	T1	M0	N1	0
TCGA-E2-A1L9	<=65	FEMALE	Stage II	T1	M0	N1	0
TCGA-E2-A158	<=65	FEMALE	Stage II	T1	M0	N1	0
TCGA-E2-A1L6	<=65	FEMALE	Stage II	T1	M0	N1	0
TCGA-BH-A0BT	<=65	FEMALE	Stage II	T1	M0	N1	0
TCGA-E2-A1IK	>65	FEMALE	Stage II	T1	M0	N1	0
TCGA-A2-A3XU	<=65	FEMALE	Stage II	T2	M0	N1	1
TCGA-E2-A1IG	<=65	FEMALE	Stage II	T2	M0	N1	0
TCGA-BH-A0C7	<=65	FEMALE	Stage II	T2	M0	N1	0
TCGA-A2-A04W	<=65	FEMALE	Stage II	T2	M0	N1	0
TCGA-E2-A14Q	<=65	FEMALE	Stage II	T2	M0	N1	0
TCGA-A2-A04Y	<=65	FEMALE	Stage II	T2	M0	N1	0
TCGA-BH-A0BF	<=65	FEMALE	Stage II	T2	M0	N1	1
TCGA-A2-A0YC	<=65	FEMALE	Stage II	T2	M0	N1	0
TCGA-GM-A5PX	<=65	FEMALE	Stage II	T2	M0	N1	0
TCGA-AC-A2FM	>65	FEMALE	Stage II	T2	M0	N1	1
TCGA-A2-A3KD	<=65	FEMALE	Stage III	T3	M0	N1	0
TCGA-BH-A18L	<=65	FEMALE	Stage III	T3	M0	N1	1
TCGA-AC-A3TM	<=65	FEMALE	Stage III	T3	M0	N1	0
TCGA-A7-A4SB	<=65	FEMALE	Stage III	T3	M0	N1	0
TCGA-AR-A24R	<=65	FEMALE	Stage III	T1	M0	N2	0
TCGA-AR-A1AR	<=65	FEMALE	Stage III	T1	M0	N2	1
TCGA-C8-A12Q	>65	FEMALE	Stage III	T1	M0	N2	1
TCGA-E9-A1RI	<=65	FEMALE	Stage III	T1	M0	N2	0
TCGA-E9-A1RG	<=65	FEMALE	Stage III	T1	M0	N2	0
TCGA-E9-A1N3	>65	FEMALE	Stage III	T1	M0	N2	0
TCGA-AN-A04A	<=65	FEMALE	Stage III	T2	M0	N2	0
TCGA-AN-A0XW	<=65	FEMALE	Stage III	T2	M0	N2	0
TCGA-AR-A24M	<=65	FEMALE	Stage III	T2	M0	N2	0
TCGA-AR-A1AU	<=65	FEMALE	Stage III	T2	M0	N2	0
TCGA-E2-A1L7	<=65	FEMALE	Stage III	T2	M0	N2	0
TCGA-C8-A1HI	<=65	FEMALE	Stage III	T2	M0	N2	0
TCGA-E9-A1N4	<=65	FEMALE	Stage III	T2	M0	N2	0
TCGA-BH-A1FM	<=65	FEMALE	Stage III	T2	M0	N2	1
TCGA-AN-A0FZ	<=65	FEMALE	Stage III	T2	M0	N2	0
TCGA-E9-A226	<=65	FEMALE	Stage III	T2	M0	N2	1
TCGA-AR-A0U2	<=65	FEMALE	Stage III	T2	M0	N2	1
TCGA-E2-A1B0	<=65	FEMALE	Stage III	T2	M0	N2	0
TCGA-AR-A254	<=65	FEMALE	Stage III	T2	M0	N2	0
TCGA-AR-A251	<=65	FEMALE	Stage III	T2	M0	N2	0
TCGA-AR-A0TT	<=65	FEMALE	Stage III	T2	M0	N2	0
TCGA-AN-A0XT	<=65	FEMALE	Stage III	T2	M0	N2	0
TCGA-C8-A138	<=65	FEMALE	Stage III	T2	M0	N2	0
TCGA-E2-A14X	<=65	FEMALE	Stage III	T2	M0	N2	0
TCGA-AN-A0XR	<=65	FEMALE	Stage III	T2	M0	N2	0
TCGA-E9-A22E	<=65	FEMALE	Stage III	T2	M0	N2	0
TCGA-C8-A8HP	<=65	FEMALE	Stage III	T2	M0	N2	0
TCGA-AN-A0XO	<=65	FEMALE	Stage III	T2	M0	N2	0
TCGA-C8-A278	<=65	FEMALE	Stage III	T2	M0	N2	0
TCGA-E9-A54Y	<=65	FEMALE	Stage III	T2	M0	N2	0
TCGA-AN-A0XS	<=65	FEMALE	Stage III	T2	M0	N2	0
TCGA-BH-A0B4	<=65	MALE	Stage III	T2	M0	N2	0
TCGA-AN-A0FW	>65	FEMALE	Stage III	T2	M0	N2	0
TCGA-AN-A0XV	>65	FEMALE	Stage III	T2	M0	N2	0
TCGA-E9-A1RF	>65	FEMALE	Stage III	T2	M0	N2	0
TCGA-AN-A0XN	>65	FEMALE	Stage III	T2	M0	N2	0
TCGA-AN-A0XP	>65	FEMALE	Stage III	T2	M0	N2	0
TCGA-AN-A0AS	>65	FEMALE	Stage III	T2	M0	N2	0
TCGA-E2-A572	>65	FEMALE	Stage III	T2	M0	N2	0
TCGA-E9-A1RE	>65	FEMALE	Stage III	T2	M0	N2	0
TCGA-C8-A131	>65	FEMALE	Stage III	T2	M0	N2	0
TCGA-AR-A2LK	<=65	FEMALE	Stage III	T3	M0	N2	1
TCGA-AO-A03L	<=65	FEMALE	Stage III	T3	M0	N2	0
TCGA-B6-A0RV	<=65	FEMALE	Stage III	T3	M0	N2	0
TCGA-AR-A24O	<=65	FEMALE	Stage III	T3	M0	N2	0
TCGA-C8-A26V	<=65	FEMALE	Stage III	T3	M0	N2	0
TCGA-C8-A8HR	<=65	FEMALE	Stage III	T3	M0	N2	0
TCGA-C8-A130	<=65	FEMALE	Stage III	T3	M0	N2	0
TCGA-A2-A4S2	<=65	FEMALE	Stage III	T3	M0	N2	0
TCGA-A8-A06Q	<=65	FEMALE	Stage III	T3	M0	N2	0
TCGA-PL-A8LZ	<=65	FEMALE	Stage III	T4	M0	N2	0
TCGA-BH-A1F8	>65	FEMALE	Stage III	T4	M0	N2	1
TCGA-A2-A3XS	<=65	FEMALE	Stage III	T1	M0	N2	1
TCGA-D8-A1XD	<=65	FEMALE	Stage III	T1	M0	N2	0
TCGA-B6-A409	<=65	FEMALE	Stage III	T1	M0	N2	1
TCGA-GM-A3XN	<=65	FEMALE	Stage III	T1	M0	N2	0
TCGA-D8-A27L	<=65	FEMALE	Stage III	T1	M0	N2	0
TCGA-D8-A27I	<=65	FEMALE	Stage III	T1	M0	N2	0
TCGA-D8-A1X8	<=65	FEMALE	Stage III	T1	M0	N2	0
TCGA-A8-A06P	<=65	FEMALE	Stage III	T1	M0	N2	0
TCGA-BH-A0H7	<=65	FEMALE	Stage III	T1	M0	N2	0
TCGA-E2-A1B4	>65	FEMALE	Stage III	T1	M0	N2	1
TCGA-V7-A7HQ	>65	FEMALE	Stage III	T1	M0	N2	0
TCGA-D8-A1JF	>65	FEMALE	Stage III	T1	M0	N2	0
TCGA-A2-A25E	<=65	FEMALE	Stage III	T2	M0	N2	0
TCGA-D8-A27N	<=65	FEMALE	Stage III	T2	M0	N2	0
TCGA-BH-A0B5	<=65	FEMALE	Stage III	T2	M0	N2	0
TCGA-B6-A400	<=65	FEMALE	Stage III	T2	M0	N2	0
TCGA-A8-A092	<=65	FEMALE	Stage III	T2	M0	N2	0
TCGA-BH-A0E2	<=65	FEMALE	Stage III	T2	M0	N2	0
TCGA-AO-A0JG	<=65	FEMALE	Stage III	T2	M0	N2	0
TCGA-A2-A1G6	<=65	FEMALE	Stage III	T2	M0	N2	0
TCGA-4H-AAAK	<=65	FEMALE	Stage III	T2	M0	N2	0
TCGA-AO-A0JE	<=65	FEMALE	Stage III	T2	M0	N2	0
TCGA-A2-A0YH	<=65	FEMALE	Stage III	T2	M0	N2	0
TCGA-BH-A0DV	<=65	FEMALE	Stage III	T2	M0	N2	0
TCGA-AQ-A7U7	<=65	FEMALE	Stage III	T2	M0	N2	1
TCGA-A2-A0ET	<=65	FEMALE	Stage III	T2	M0	N2	0
TCGA-AO-A0JL	<=65	FEMALE	Stage III	T2	M0	N2	0
TCGA-D8-A1JC	<=65	FEMALE	Stage III	T2	M0	N2	0
TCGA-E2-A108	<=65	FEMALE	Stage III	T2	M0	N2	0
TCGA-A8-A07U	>65	FEMALE	Stage III	T2	M0	N2	0
TCGA-A8-A07I	>65	FEMALE	Stage III	T2	M0	N2	0
TCGA-A8-A08P	>65	FEMALE	Stage III	T2	M0	N2	0
TCGA-BH-A0DS	>65	FEMALE	Stage III	T2	M0	N2	0
TCGA-BH-A18U	>65	FEMALE	Stage III	T2	M0	N2	1
TCGA-PE-A5DC	>65	FEMALE	Stage III	T2	M0	N2	1
TCGA-D8-A13Z	<=65	FEMALE	unknow	T2	M0	N2	0
TCGA-A2-A0CL	<=65	FEMALE	Stage III	T3	M0	N2	0
TCGA-A2-A0YJ	<=65	FEMALE	Stage III	T3	M0	N2	0
TCGA-A2-A0YL	<=65	FEMALE	Stage III	T3	M0	N2	0
TCGA-E2-A107	<=65	FEMALE	Stage III	T3	M0	N2	0
TCGA-A2-A0CK	<=65	FEMALE	Stage III	T3	M0	N2	0
TCGA-BH-A0C1	<=65	FEMALE	Stage III	T3	M0	N2	1
TCGA-A2-A1FX	<=65	FEMALE	Stage III	T3	M0	N2	0
TCGA-A2-A1FW	<=65	FEMALE	Stage III	T3	M0	N2	0
TCGA-BH-A0HP	<=65	FEMALE	Stage III	T3	M0	N2	0
TCGA-A8-A08L	>65	FEMALE	Stage III	T3	M0	N2	1
TCGA-A2-A0YT	<=65	FEMALE	Stage III	T4	M0	N2	1
TCGA-A8-A09Q	>65	FEMALE	Stage III	T4	M0	N2	0
TCGA-A8-A09W	>65	FEMALE	Stage III	T2	M0	N3	0
TCGA-AO-A0JA	<=65	FEMALE	Stage III	T2	M0	N3	0
TCGA-E2-A3DX	<=65	FEMALE	Stage III	T2	M0	N3	0
TCGA-E9-A5FK	<=65	FEMALE	Stage III	T2	M0	N3	0
TCGA-BH-A0BC	<=65	FEMALE	Stage III	T2	M0	N3	0
TCGA-AO-A0J9	<=65	FEMALE	Stage III	T2	M0	N3	0
TCGA-AR-A5QN	>65	FEMALE	Stage III	T2	M0	N3	0
TCGA-E9-A1R3	>65	FEMALE	Stage III	T2	M0	N3	0
TCGA-E2-A2P5	>65	FEMALE	Stage III	T2	M0	N3	1
TCGA-E2-A14P	>65	FEMALE	Stage III	T2	M0	N3	0
TCGA-AR-A2LH	<=65	FEMALE	Stage III	T3	M0	N3	1
TCGA-C8-A1HO	<=65	FEMALE	Stage III	T3	M0	N3	0
TCGA-AR-A24T	<=65	FEMALE	Stage III	T3	M0	N3	0
TCGA-A2-A0T1	<=65	FEMALE	Stage III	T3	M0	N3	0
TCGA-E9-A3Q9	>65	FEMALE	Stage III	T3	M0	N3	0
TCGA-AC-A3EH	>65	FEMALE	Stage III	T3	M0	N3	1
TCGA-BH-A28O	<=65	FEMALE	Stage III	T3	M0	N3	0
TCGA-A8-A079	>65	FEMALE	Stage III	T4	M0	N3	0
TCGA-E9-A1RC	<=65	FEMALE	Stage III	T4	M0	N3	0
TCGA-A2-A0EW	<=65	FEMALE	Stage III	T1	M0	N3	1
TCGA-D8-A27R	<=65	FEMALE	Stage III	T2	M0	N3	0
TCGA-E2-A15A	<=65	FEMALE	Stage III	T2	M0	N3	0
TCGA-AC-A2FK	<=65	FEMALE	Stage III	T2	M0	N3	0
TCGA-A7-A5ZX	<=65	FEMALE	Stage III	T2	M0	N3	0
TCGA-D8-A1XS	<=65	MALE	Stage III	T2	M0	N3	0
TCGA-A2-A4RW	<=65	FEMALE	Stage III	T2	M0	N3	0
TCGA-LD-A7W5	<=65	FEMALE	Stage III	T2	M0	N3	0
TCGA-D8-A27T	<=65	FEMALE	Stage III	T2	M0	N3	0
TCGA-D8-A3Z5	<=65	FEMALE	Stage III	T2	M0	N3	0
TCGA-B6-A408	<=65	FEMALE	Stage III	T2	M0	N3	0
TCGA-A8-A09N	<=65	FEMALE	Stage III	T2	M0	N3	0
TCGA-A8-A08F	<=65	FEMALE	Stage III	T2	M0	N3	0
TCGA-A8-A09X	<=65	FEMALE	Stage III	T2	M0	N3	1
TCGA-A2-A0YG	<=65	FEMALE	Stage III	T2	M0	N3	0
TCGA-A8-A0A6	<=65	FEMALE	Stage III	T2	M0	N3	0
TCGA-E2-A1LE	>65	FEMALE	Stage III	T2	M0	N3	1
TCGA-A8-A09M	>65	FEMALE	Stage III	T2	M0	N3	0
TCGA-A8-A07R	>65	FEMALE	Stage III	T2	M0	N3	0
TCGA-A2-A25D	>65	FEMALE	Stage III	T2	M0	N3	0
TCGA-BH-A0E0	<=65	FEMALE	Stage III	T3	M0	N3	0
TCGA-A2-A4RY	<=65	FEMALE	Stage III	T3	M0	N3	0
TCGA-BH-A0BA	<=65	FEMALE	Stage III	T3	M0	N3	0
TCGA-D8-A3Z6	<=65	FEMALE	Stage III	T3	M0	N3	0
TCGA-GM-A4E0	>65	FEMALE	Stage III	T3	M0	N3	0
TCGA-LD-A74U	>65	FEMALE	Stage III	T3	M0	N3	0
TCGA-A8-A09G	>65	FEMALE	Stage III	T3	M0	N3	0
TCGA-E2-A1LK	>65	FEMALE	Stage III	T4	M0	N3	1
TCGA-A8-A08Z	>65	FEMALE	unknow	T4	M0	N3	0
TCGA-A8-A08X	<=65	FEMALE	Stage III	T4	M0	N3	0
TCGA-EW-A1P8	<=65	FEMALE	Stage III	T2	M0	N3	1
TCGA-A2-A04P	<=65	FEMALE	Stage III	T2	M0	N3	1
TCGA-B6-A0I8	<=65	FEMALE	unknow	T1	M0	unknow	1
TCGA-BH-A0H6	>65	FEMALE	Stage I	T1	M0	unknow	0
TCGA-BH-A1FG	>65	FEMALE	Stage I	T1	M0	unknow	1
TCGA-E2-A15O	>65	FEMALE	Stage I	T1	M0	unknow	0
TCGA-BH-A1EN	>65	FEMALE	Stage II	T2	M0	unknow	1
TCGA-AC-A23H	>65	FEMALE	Stage II	T2	M0	unknow	0
TCGA-A8-A09A	<=65	FEMALE	unknow	T2	M0	unknow	0
TCGA-LL-A5YM	>65	FEMALE	Stage III	T4	M0	unknow	0
TCGA-D8-A1JA	<=65	FEMALE	unknow	T4	M0	unknow	0
TCGA-5L-AAT1	<=65	FEMALE	Stage IV	T2	M1	N0	0
TCGA-B6-A0X1	<=65	FEMALE	unknow	T2	M1	N1	1
TCGA-B6-A3ZX	<=65	FEMALE	Stage IV	T3	M1	N1	1
TCGA-AC-A62V	<=65	MALE	Stage IV	T2	M1	N1	1
TCGA-A8-A08T	<=65	FEMALE	Stage IV	T2	M1	N1	1
TCGA-PL-A8LX	<=65	FEMALE	Stage IV	T4	M1	N1	0
TCGA-AO-A0J5	<=65	FEMALE	Stage IV	T4	M1	N1	1
TCGA-BH-A1FH	<=65	FEMALE	Stage IV	T2	M1	N1	1
TCGA-AN-A0FJ	<=65	FEMALE	Stage IV	T2	M1	N2	0
TCGA-A2-A0SW	>65	FEMALE	Stage IV	T2	M1	N2	1
TCGA-AR-A0TZ	<=65	FEMALE	unknow	T2	M1	N2	1
TCGA-BH-A18J	<=65	FEMALE	Stage IV	T4	M1	N2	1
TCGA-A2-A0SV	<=65	FEMALE	Stage IV	T2	M1	N2	1
TCGA-B6-A0IB	<=65	FEMALE	Stage IV	T3	M1	N3	1
TCGA-A2-A0T2	>65	FEMALE	Stage IV	T3	M1	N3	1
TCGA-A8-A08J	<=65	FEMALE	Stage IV	T4	M1	N3	1
TCGA-A8-A08O	<=65	FEMALE	Stage IV	T2	M1	N3	0
TCGA-A2-A0CS	>65	FEMALE	Stage IV	T4	M1	N3	1
TCGA-UU-A93S	<=65	FEMALE	Stage IV	T4	M1	N3	1
TCGA-LL-A73Z	<=65	FEMALE	Stage IV	T1	M1	unknow	1
TCGA-A8-A07W	>65	FEMALE	Stage IV	T2	M1	unknow	0
TCGA-B6-A0I9	<=65	FEMALE	Stage IV	T3	M1	unknow	1
TCGA-OL-A6VR	<=65	FEMALE	Stage I	T1	unknow	N0	0
TCGA-LL-A5YO	<=65	FEMALE	Stage I	T1	unknow	N0	0
TCGA-OL-A5RZ	<=65	FEMALE	Stage I	T1	unknow	N0	0
TCGA-EW-A1IY	<=65	FEMALE	Stage I	T1	unknow	N0	0
TCGA-OL-A66J	>65	FEMALE	Stage I	T1	unknow	N0	0
TCGA-OL-A6VO	<=65	FEMALE	Stage I	T1	unknow	N0	0
TCGA-OL-A5RX	<=65	FEMALE	Stage I	T1	unknow	N0	0
TCGA-LL-A441	<=65	FEMALE	Stage I	T1	unknow	N0	0
TCGA-A7-A3J1	<=65	FEMALE	Stage I	T1	unknow	N0	0
TCGA-LL-A73Y	>65	FEMALE	Stage I	T1	unknow	N0	0
TCGA-E2-A576	>65	FEMALE	Stage I	T1	unknow	N0	0
TCGA-OL-A66L	>65	FEMALE	Stage I	T1	unknow	N0	0
TCGA-A8-A09T	>65	FEMALE	unknow	T1	unknow	N0	0
TCGA-D8-A1X7	<=65	FEMALE	Stage II	T2	unknow	N0	0
TCGA-EW-A1OX	<=65	FEMALE	Stage II	T2	unknow	N0	0
TCGA-EW-A1P3	<=65	FEMALE	Stage II	T2	unknow	N0	0
TCGA-OL-A6VQ	<=65	FEMALE	Stage II	T2	unknow	N0	0
TCGA-D8-A146	<=65	FEMALE	Stage II	T2	unknow	N0	0
TCGA-EW-A1OW	<=65	FEMALE	Stage II	T2	unknow	N0	0
TCGA-OL-A5DA	<=65	FEMALE	Stage II	T2	unknow	N0	0
TCGA-EW-A1OY	<=65	FEMALE	Stage II	T2	unknow	N0	0
TCGA-AC-A2FB	<=65	FEMALE	Stage II	T2	unknow	N0	0
TCGA-AC-A3W5	<=65	FEMALE	Stage II	T2	unknow	N0	0
TCGA-OL-A5D7	>65	FEMALE	Stage II	T2	unknow	N0	0
TCGA-OL-A5D6	>65	FEMALE	Stage II	T2	unknow	N0	1
TCGA-D8-A1Y2	>65	FEMALE	Stage II	T2	unknow	N0	0
TCGA-AC-A62X	>65	FEMALE	Stage II	T2	unknow	N0	0
TCGA-OL-A66K	>65	FEMALE	Stage II	T2	unknow	N0	1
TCGA-UL-AAZ6	>65	FEMALE	Stage II	T2	unknow	N0	0
TCGA-AC-A5XS	>65	FEMALE	Stage II	T2	unknow	N0	0
TCGA-D8-A1XY	>65	FEMALE	Stage II	T2	unknow	N0	0
TCGA-OL-A66P	>65	FEMALE	Stage II	T2	unknow	N0	0
TCGA-EW-A423	>65	FEMALE	Stage II	T2	unknow	N0	0
TCGA-A7-A13G	>65	FEMALE	Stage II	T2	unknow	N0	0
TCGA-LL-A50Y	>65	FEMALE	Stage II	T2	unknow	N0	0
TCGA-A8-A09C	>65	FEMALE	unknow	T2	unknow	N0	0
TCGA-OL-A5D8	<=65	FEMALE	Stage II	T3	unknow	N0	0
TCGA-AC-A7VC	<=65	FEMALE	Stage II	T3	unknow	N0	0
TCGA-GI-A2C9	<=65	FEMALE	Stage II	T3	unknow	N0	0
TCGA-AC-A2QH	<=65	FEMALE	Stage II	T3	unknow	N0	0
TCGA-EW-A3E8	<=65	FEMALE	Stage II	T3	unknow	N0	0
TCGA-A7-A4SC	<=65	FEMALE	Stage II	T3	unknow	N0	0
TCGA-XX-A89A	>65	FEMALE	Stage II	T3	unknow	N0	0
TCGA-AC-A3TN	>65	FEMALE	Stage II	T3	unknow	N0	0
TCGA-GI-A2C8	<=65	FEMALE	Stage III	T4	unknow	N0	0
TCGA-AC-A3QQ	<=65	FEMALE	Stage I	T1	unknow	N0	0
TCGA-LL-A740	<=65	FEMALE	Stage I	T1	unknow	N0	0
TCGA-LL-A440	<=65	FEMALE	Stage I	T1	unknow	N0	0
TCGA-AC-A8OP	>65	FEMALE	Stage I	T1	unknow	N0	0
TCGA-AC-A8OR	>65	FEMALE	Stage I	T1	unknow	N0	0
TCGA-WT-AB44	>65	FEMALE	Stage I	T1	unknow	N0	0
TCGA-AQ-A04L	<=65	FEMALE	Stage II	T2	unknow	N0	0
TCGA-LL-A6FR	<=65	FEMALE	Stage II	T2	unknow	N0	0
TCGA-EW-A2FW	<=65	FEMALE	Stage II	T2	unknow	N0	0
TCGA-LL-A442	<=65	FEMALE	Stage II	T2	unknow	N0	0
TCGA-LL-A8F5	<=65	FEMALE	Stage II	T2	unknow	N0	0
TCGA-AC-A3YJ	>65	FEMALE	Stage II	T2	unknow	N0	0
TCGA-AC-A8OS	>65	FEMALE	Stage II	T2	unknow	N0	0
TCGA-AC-A6IW	>65	FEMALE	Stage II	T2	unknow	N0	0
TCGA-W8-A86G	>65	FEMALE	Stage II	T2	unknow	N0	0
TCGA-EW-A1PC	>65	FEMALE	Stage II	T3	unknow	N0	0
TCGA-AC-A5XU	>65	FEMALE	Stage II	T3	unknow	N0	0
TCGA-EW-A6SA	<=65	MALE	Stage II	T2	unknow	N0	0
TCGA-OL-A5RW	<=65	FEMALE	Stage II	T1	unknow	N1	0
TCGA-A1-A0SN	<=65	FEMALE	Stage II	T1	unknow	N1	0
TCGA-OL-A5RY	<=65	FEMALE	Stage II	T1	unknow	N1	0
TCGA-OL-A5RU	<=65	FEMALE	Stage II	T1	unknow	N1	0
TCGA-AC-A23G	>65	FEMALE	Stage II	T1	unknow	N1	0
TCGA-AC-A2FF	<=65	FEMALE	Stage II	T2	unknow	N1	0
TCGA-A1-A0SQ	<=65	FEMALE	Stage II	T2	unknow	N1	0
TCGA-AC-A6IV	<=65	FEMALE	Stage II	T2	unknow	N1	0
TCGA-AC-A23E	<=65	FEMALE	Stage II	T2	unknow	N1	0
TCGA-A7-A13E	<=65	FEMALE	Stage II	T2	unknow	N1	1
TCGA-AC-A23C	<=65	FEMALE	Stage II	T2	unknow	N1	0
TCGA-AC-A2FO	<=65	FEMALE	Stage II	T2	unknow	N1	0
TCGA-AC-A62Y	>65	FEMALE	Stage II	T2	unknow	N1	0
TCGA-AR-A2LJ	<=65	FEMALE	Stage III	T3	unknow	N1	0
TCGA-EW-A424	<=65	FEMALE	Stage III	T3	unknow	N1	0
TCGA-AC-A3W6	>65	FEMALE	Stage III	T3	unknow	N1	0
TCGA-EW-A1IX	<=65	FEMALE	Stage II	T1	unknow	N1	0
TCGA-AC-A7VB	<=65	FEMALE	Stage II	T1	unknow	N1	0
TCGA-D8-A1JI	<=65	FEMALE	Stage II	T1	unknow	N1	0
TCGA-OK-A5Q2	<=65	FEMALE	Stage II	T2	unknow	N1	0
TCGA-D8-A1XL	<=65	FEMALE	Stage II	T2	unknow	N1	0
TCGA-OL-A66O	<=65	FEMALE	Stage II	T2	unknow	N1	0
TCGA-AC-A2BM	<=65	FEMALE	Stage II	T2	unknow	N1	0
TCGA-AC-A6NO	<=65	FEMALE	Stage II	T2	unknow	N1	0
TCGA-LL-A7SZ	<=65	FEMALE	Stage II	T2	unknow	N1	0
TCGA-EW-A1PG	<=65	FEMALE	Stage II	T2	unknow	N1	0
TCGA-D8-A1XK	<=65	FEMALE	Stage II	T2	unknow	N1	0
TCGA-A7-A13H	<=65	FEMALE	Stage II	T2	unknow	N1	0
TCGA-LL-A5YL	<=65	FEMALE	Stage II	T2	unknow	N1	0
TCGA-OL-A5S0	>65	FEMALE	Stage II	T2	unknow	N1	0
TCGA-AC-A3W7	>65	FEMALE	Stage II	T2	unknow	N1	0
TCGA-AC-A8OQ	>65	FEMALE	Stage II	T2	unknow	N1	0
TCGA-AC-A2FG	>65	FEMALE	Stage II	T2	unknow	N1	0
TCGA-EW-A1IW	>65	FEMALE	Stage II	T2	unknow	N1	0
TCGA-AC-A3HN	>65	FEMALE	Stage II	T2	unknow	N1	0
TCGA-Z7-A8R5	<=65	FEMALE	Stage III	T3	unknow	N1	0
TCGA-EW-A1PB	>65	FEMALE	Stage III	T3	unknow	N1	0
TCGA-A7-A26E	>65	FEMALE	Stage III	T3	unknow	N1	0
TCGA-LQ-A4E4	>65	FEMALE	Stage III	T3	unknow	N1	0
TCGA-AC-A2QI	>65	FEMALE	Stage III	T3	unknow	N1	0
TCGA-D8-A1XJ	>65	FEMALE	Stage III	T3	unknow	N1	0
TCGA-D8-A73W	>65	FEMALE	Stage III	T3	unknow	N1	1
TCGA-D8-A1Y1	>65	FEMALE	Stage III	T3	unknow	N1	1
TCGA-S3-AA12	>65	FEMALE	Stage III	T3	unknow	N1	0
TCGA-EW-A1P0	<=65	FEMALE	Stage II	T2	unknow	N1	0
TCGA-B6-A0WW	<=65	FEMALE	unknow	T2	unknow	N1	1
TCGA-OL-A66H	>65	FEMALE	Stage I	T1	unknow	N1	0
TCGA-AC-A5EI	>65	FEMALE	Stage I	T1	unknow	N1	0
TCGA-OL-A66I	<=65	FEMALE	Stage II	T1	unknow	N1	0
TCGA-EW-A1J2	<=65	FEMALE	unknow	T1	unknow	N1	0
TCGA-EW-A2FS	<=65	FEMALE	Stage II	T2	unknow	N1	0
TCGA-LD-A66U	<=65	FEMALE	Stage II	T2	unknow	N1	0
TCGA-WT-AB41	<=65	FEMALE	Stage II	T2	unknow	N1	0
TCGA-EW-A1OV	<=65	FEMALE	Stage II	T2	unknow	N1	0
TCGA-AC-A3OD	>65	FEMALE	Stage II	T2	unknow	N1	0
TCGA-AC-A5EH	>65	FEMALE	Stage II	T2	unknow	N1	0
TCGA-AC-A3QP	>65	FEMALE	Stage II	T2	unknow	N1	0
TCGA-XX-A899	<=65	FEMALE	Stage III	T1	unknow	N2	0
TCGA-D8-A1Y0	<=65	FEMALE	Stage III	T1	unknow	N2	0
TCGA-D8-A1XZ	>65	FEMALE	Stage III	T1	unknow	N2	0
TCGA-EW-A1IZ	<=65	FEMALE	Stage III	T2	unknow	N2	0
TCGA-A7-A2KD	<=65	FEMALE	Stage III	T2	unknow	N2	0
TCGA-AQ-A04H	<=65	FEMALE	Stage III	T2	unknow	N2	0
TCGA-D8-A1Y3	<=65	FEMALE	Stage III	T2	unknow	N2	0
TCGA-AQ-A0Y5	>65	FEMALE	Stage III	T2	unknow	N2	1
TCGA-LL-A6FQ	>65	FEMALE	Stage III	T2	unknow	N2	0
TCGA-AC-A2BK	>65	FEMALE	Stage III	T2	unknow	N2	0
TCGA-AQ-A1H2	>65	FEMALE	Stage III	T2	unknow	N2	0
TCGA-AC-A3BB	<=65	FEMALE	Stage III	T3	unknow	N2	0
TCGA-E2-A1LL	>65	FEMALE	Stage III	T3	unknow	N2	0
TCGA-D8-A1X6	>65	FEMALE	Stage III	T3	unknow	N2	0
TCGA-BH-A1F6	<=65	FEMALE	unknow	T4	unknow	N2	1
TCGA-OL-A5RV	<=65	FEMALE	Stage III	T2	unknow	N3	0
TCGA-E9-A1R2	<=65	FEMALE	Stage III	T2	unknow	N3	0
TCGA-E9-A6HE	<=65	FEMALE	Stage III	T3	unknow	N3	0
TCGA-OL-A66N	<=65	FEMALE	Stage III	T3	unknow	N3	0
TCGA-EW-A2FR	<=65	FEMALE	Stage III	T1	unknow	N3	0
TCGA-AC-A3YI	>65	FEMALE	Stage III	T1	unknow	N3	0
TCGA-AQ-A1H3	<=65	FEMALE	Stage III	T2	unknow	N3	0
TCGA-AC-A6IX	<=65	FEMALE	Stage III	T2	unknow	N3	0
TCGA-D8-A1X5	>65	FEMALE	Stage III	T2	unknow	N3	0
TCGA-E2-A9RU	>65	FEMALE	Stage III	T2	unknow	N3	0
TCGA-S3-A6ZH	<=65	FEMALE	Stage III	T3	unknow	N3	0
TCGA-EW-A2FV	<=65	FEMALE	Stage III	T3	unknow	N3	0
TCGA-A7-A426	<=65	FEMALE	Stage III	T3	unknow	N3	0
TCGA-AC-A2FE	<=65	FEMALE	Stage III	T3	unknow	N3	1
TCGA-LL-A9Q3	>65	FEMALE	Stage III	T3	unknow	N3	0
TCGA-A7-A425	>65	FEMALE	Stage III	T3	unknow	N3	0
TCGA-D8-A1JN	>65	FEMALE	Stage III	T3	unknow	N3	0
TCGA-A8-A099	>65	FEMALE	unknow	T4	unknow	N3	0
TCGA-A8-A07E	>65	FEMALE	unknow	T4	unknow	N3	0
TCGA-EW-A1P1	>65	FEMALE	Stage III	T2	unknow	N3	0
TCGA-B6-A0IN	<=65	FEMALE	unknow	T1	unknow	unknow	1
TCGA-B6-A0WS	<=65	FEMALE	unknow	T1	unknow	unknow	1
TCGA-B6-A0X7	<=65	FEMALE	unknow	T1	unknow	unknow	1
TCGA-5T-A9QA	<=65	FEMALE	Stage II	T2	unknow	unknow	0
TCGA-LL-A6FP	>65	FEMALE	Stage II	T2	unknow	unknow	0
TCGA-B6-A0IC	>65	FEMALE	unknow	T2	unknow	unknow	1
TCGA-3C-AAAU	<=65	FEMALE	unknow	unknow	unknow	unknow	0
TCGA-B6-A0RM	<=65	FEMALE	unknow	unknow	unknow	unknow	1

## Sheet: GEO subtypes
ID	Cluster
GSM519117	C2
GSM519118	C1
GSM519119	C2
GSM519120	C1
GSM519121	C3
GSM519122	C3
GSM519123	C1
GSM519124	C3
GSM519125	C2
GSM519126	C2
GSM519127	C2
GSM519128	C1
GSM519129	C3
GSM519130	C2
GSM519131	C1
GSM519132	C1
GSM519133	C3
GSM519134	C3
GSM519135	C3
GSM519136	C2
GSM519137	C3
GSM519138	C3
GSM519139	C1
GSM519140	C2
GSM519141	C3
GSM519142	C3
GSM519143	C2
GSM519144	C3
GSM519145	C3
GSM519146	C1
GSM519147	C1
GSM519148	C1
GSM519149	C3
GSM519150	C1
GSM519151	C3
GSM519152	C3
GSM519153	C3
GSM519154	C3
GSM519155	C2
GSM519156	C1
GSM519157	C1
GSM519158	C2
GSM519159	C2
GSM519160	C2
GSM519161	C2
GSM519162	C3
GSM519163	C1
GSM519164	C3
GSM519165	C3
GSM519166	C3
GSM519167	C3
GSM519168	C1
GSM519169	C1
GSM519170	C2
GSM519171	C2
GSM519172	C3
GSM519173	C2
GSM519174	C2
GSM519175	C1
GSM519176	C1
GSM519177	C3
GSM519178	C1
GSM519179	C3
GSM519180	C2
GSM519181	C3
GSM519182	C3
GSM519183	C1
GSM519184	C3
GSM519185	C1
GSM519186	C2
GSM519187	C2
GSM519188	C2
GSM519189	C1
GSM519190	C3
GSM519191	C2
GSM519192	C1
GSM519193	C2
GSM519194	C2
GSM519195	C1
GSM519196	C2
GSM519197	C1
GSM519198	C3
GSM519199	C1
GSM519200	C3
GSM519201	C2
GSM519202	C2
GSM519203	C1
GSM519204	C2
GSM519205	C1
GSM519206	C1
GSM519207	C2
GSM519208	C1
GSM519209	C1
GSM519210	C3
GSM519211	C1
GSM519212	C1
GSM519213	C3
GSM519214	C1
GSM519215	C2
GSM519216	C2
GSM519217	C3
GSM519218	C3
GSM519219	C1
GSM519220	C1
GSM519221	C1
GSM519222	C3
GSM519223	C3
GSM519224	C1
GSM519225	C2
GSM519226	C1
GSM519227	C1
GSM519228	C1
GSM519229	C1
GSM519230	C2
GSM519231	C3
GSM519232	C2
GSM519233	C1
GSM519234	C1
GSM519235	C3
GSM519236	C1
GSM519237	C3
GSM519238	C3
GSM519239	C3
GSM519240	C2
GSM519241	C2
GSM519242	C1
GSM519243	C3
GSM519244	C3
GSM519245	C3
GSM519246	C1
GSM519247	C3
GSM519248	C1
GSM519249	C2
GSM519250	C1
GSM519251	C3
GSM519252	C1
GSM519253	C1
GSM519254	C1
GSM519255	C1
GSM519256	C1
GSM519257	C3
GSM519258	C1
GSM519259	C1
GSM519260	C1
GSM519261	C1
GSM519262	C2
GSM519263	C2
GSM519264	C2
GSM519265	C3
GSM519266	C3
GSM519267	C3
GSM519268	C2
GSM519269	C2
GSM519270	C1
GSM519271	C2
GSM519272	C3
GSM519273	C3
GSM519274	C3
GSM519275	C1
GSM519276	C3
GSM519277	C3
GSM519278	C1
GSM519279	C1
GSM519280	C1
GSM519281	C3
GSM519282	C2
GSM519283	C1
GSM519284	C1
GSM519285	C2
GSM519286	C1
GSM519287	C1
GSM519288	C2
GSM519289	C3
GSM519290	C1
GSM519291	C2
GSM519292	C3
GSM519293	C3
GSM519294	C2
GSM519295	C3
GSM519296	C3
GSM519297	C2
GSM519298	C3
GSM519299	C3
GSM519300	C2
GSM519301	C3
GSM519302	C3
GSM519303	C3
GSM519304	C3
GSM519305	C3
GSM519306	C1
GSM519307	C1
GSM519308	C1
GSM519309	C1
GSM519310	C3
GSM519311	C1
GSM519312	C3
GSM519313	C2
GSM519314	C1
GSM519315	C3
GSM519316	C1
GSM519317	C3
GSM519318	C3
GSM519319	C1
GSM519320	C1
GSM519321	C2
GSM519322	C2
GSM519323	C1
GSM519324	C3
GSM519325	C2
GSM519326	C1
GSM519327	C3
GSM519328	C1
GSM519329	C3
GSM519330	C1
GSM519331	C1
GSM519332	C3
GSM519333	C3
GSM519334	C1
GSM519335	C1
GSM519336	C1
GSM519337	C1
GSM519338	C1
GSM519339	C1
GSM519340	C1
GSM519341	C2
GSM519342	C1
GSM519343	C1
GSM519344	C2
GSM519345	C3
GSM519346	C3
GSM519347	C2
GSM519348	C2
GSM519349	C1
GSM519350	C2
GSM519351	C1
GSM519352	C2
GSM519353	C1
GSM519354	C1
GSM519355	C1
GSM519356	C1
GSM519357	C1
GSM519358	C2
GSM519359	C3
GSM519360	C1
GSM519361	C3
GSM519362	C3
GSM519363	C2
GSM519364	C1
GSM519365	C1
GSM519366	C2
GSM519367	C3
GSM519368	C3
GSM519369	C2
GSM519370	C1
GSM519371	C3
GSM519372	C2
GSM519373	C1
GSM519374	C1
GSM519375	C3
GSM519376	C1
GSM519377	C1
GSM519378	C1
GSM519379	C1
GSM519380	C3
GSM519381	C2
GSM519382	C1
GSM519383	C1
GSM519384	C2
GSM519385	C2
GSM519386	C3
GSM519387	C2
GSM519388	C2
GSM519389	C3
GSM519390	C1
GSM519391	C1
GSM519392	C2
GSM519393	C2
GSM519394	C2
GSM519395	C1
GSM519396	C3
GSM519397	C1
GSM519398	C3
GSM519399	C2
GSM519400	C1
GSM519401	C3
GSM519402	C1
GSM519403	C3
GSM519404	C2
GSM519405	C3
GSM519406	C1
GSM519407	C3
GSM519408	C1
GSM519409	C1
GSM519410	C2
GSM519411	C2
GSM519412	C3
GSM519413	C1
GSM519414	C3
GSM519415	C1
GSM519416	C2
GSM519417	C3
GSM519418	C2
GSM519419	C3
GSM519420	C3
GSM519421	C2
GSM519422	C2
GSM519423	C3
GSM519424	C2
GSM519425	C3
GSM519426	C1
GSM519427	C1
GSM519428	C1
GSM519429	C1
GSM519430	C1
GSM519431	C1
GSM519432	C1
GSM519433	C1
GSM519434	C2
GSM519435	C1
GSM519436	C1
GSM519437	C1
GSM519438	C1
GSM519439	C1
GSM519440	C1
GSM519441	C1
GSM519442	C1
GSM519443	C2
GSM2345257	C3
GSM2345258	C3
GSM2345259	C3
GSM2345260	C2
GSM2345261	C1
GSM2345262	C3
GSM2345263	C3
GSM2345264	C1
GSM2345265	C1
GSM2345266	C1
GSM2345267	C1
GSM2345268	C1
GSM2345269	C1
GSM2345270	C1
GSM2345271	C3
GSM2345272	C3
GSM2345273	C2
GSM2345274	C1
GSM2345275	C1
GSM2345276	C3
GSM2345277	C1
GSM2345278	C3
GSM2345279	C1
GSM2345280	C2
GSM2345281	C1
GSM2345283	C1
GSM2345284	C1
GSM2345285	C3
GSM2345286	C1
GSM2345287	C3
GSM2345288	C2
GSM2345289	C2
GSM2345290	C2
GSM2345291	C1
GSM2345292	C2
GSM2345293	C1
GSM2345294	C1
GSM2345295	C2
GSM2345296	C3
GSM2345297	C1
GSM2345298	C2
GSM2345299	C1
GSM2345300	C3
GSM2345301	C3
GSM2345302	C1
GSM2345303	C3
GSM2345304	C2
GSM2345305	C2
GSM2345306	C2
GSM2345307	C1
GSM2345308	C1
GSM2345309	C3
GSM2345310	C1
GSM2345311	C1
GSM2345312	C1
GSM2345313	C3
GSM2345314	C1
GSM2345315	C1
GSM2345316	C3
GSM2345317	C1
GSM2345318	C2
GSM2345319	C2
GSM2345320	C1
GSM2345321	C3
GSM2345322	C1
GSM2345323	C2
GSM2345324	C2
GSM2345325	C2
GSM2345326	C1
GSM2345327	C2
GSM2345328	C3
GSM2345329	C1
GSM2345330	C1
GSM2345331	C1
GSM2345332	C2
GSM2345333	C1
GSM2345334	C1
GSM2345335	C1
GSM2345336	C3
GSM2345337	C2
GSM2345338	C1
GSM2345339	C2
GSM2345340	C1
GSM2345341	C2
GSM2345342	C2
GSM2345343	C2
GSM2345344	C3
GSM2345345	C3
GSM2345346	C2
GSM2345347	C3
GSM2345348	C2
GSM2345349	C1
GSM2345350	C1
GSM2345351	C3
GSM2345352	C2
GSM2345353	C1
GSM2345354	C3
GSM2345355	C3
GSM2345356	C1
GSM2345357	C1
GSM2345358	C1
GSM2345359	C1
GSM2345360	C1
GSM2345361	C3
GSM2345362	C3
GSM2345363	C3
GSM2345364	C3
GSM2345365	C3
GSM2345366	C3
GSM2345367	C3
GSM2345368	C1
GSM2345369	C3
GSM2345370	C2
GSM2345371	C3
GSM2345372	C3
GSM2345373	C3

## Sheet: GEO clinical
id	futime	fustat
GSM2345291	1022	0
GSM2345310	1423.5	0
GSM2345309	1496.5	0
GSM2345261	2664.5	0
GSM2345279	2993	0
GSM2345264	3321.5	0
GSM2345320	3394.5	0
GSM2345298	3613.5	0
GSM2345358	4197.5	1
GSM2345308	4672	0
GSM2345352	4708.5	1
GSM2345357	5037	1
GSM2345283	5365.5	0
GSM2345369	547.5	1
GSM2345280	693.5	0
GSM2345288	912.5	0
GSM2345305	912.5	0
GSM2345275	1204.5	0
GSM2345372	1277.5	1
GSM2345306	1533	0
GSM2345294	1569.5	0
GSM2345326	1642.5	0
GSM2345304	1715.5	0
GSM2345277	1752	0
GSM2345265	1861.5	0
GSM2345259	1861.5	0
GSM2345362	2007.5	1
GSM2345353	2007.5	1
GSM2345334	2080.5	0
GSM2345284	2153.5	0
GSM2345273	2263	0
GSM2345339	2409	0
GSM2345274	2591.5	0
GSM2345267	2591.5	0
GSM2345269	2628	0
GSM2345271	2664.5	0
GSM2345297	2737.5	0
GSM2345278	2737.5	0
GSM2345350	2737.5	1
GSM2345322	2774	0
GSM2345373	2810.5	1
GSM2345330	2810.5	0
GSM2345328	2847	0
GSM2345324	2883.5	0
GSM2345268	2883.5	0
GSM2345296	2993	0
GSM2345316	3029.5	0
GSM2345266	3029.5	0
GSM2345329	3029.5	0
GSM2345299	3066	0
GSM2345340	3102.5	0
GSM2345361	3102.5	1
GSM2345295	3139	0
GSM2345285	3139	0
GSM2345318	3139	0
GSM2345260	3139	0
GSM2345368	3175.5	1
GSM2345270	3212	0
GSM2345325	3321.5	0
GSM2345307	3321.5	0
GSM2345359	3321.5	1
GSM2345314	3321.5	0
GSM2345333	3358	0
GSM2345365	3358	1
GSM2345286	3358	0
GSM2345319	3394.5	0
GSM2345262	3431	0
GSM2345301	3431	0
GSM2345355	3431	1
GSM2345346	3504	1
GSM2345344	3613.5	0
GSM2345281	4015	0
GSM2345331	4380	0
GSM2345312	4745	0
GSM2345332	5110	0
GSM2345323	5475	0
GSM2345292	5475	0
GSM2345349	3686.5	1
GSM2345371	3686.5	1
GSM2345336	3723	0
GSM2345356	3723	1
GSM2345317	3759.5	0
GSM2345303	3796	0
GSM2345293	3869	0
GSM2345343	3869	0
GSM2345335	4234	0
GSM2345287	4307	0
GSM2345276	4416.5	0
GSM2345338	4453	0
GSM2345257	4635.5	0
GSM2345289	4672	0
GSM2345345	4672	0
GSM2345302	4818	0
GSM2345360	4854.5	1
GSM2345370	4927.5	1
GSM2345311	4927.5	0
GSM2345300	4964	0
GSM2345321	5000.5	0
GSM2345351	5073.5	1
GSM2345315	5219.5	0
GSM2345341	5256	0
GSM2345272	5438.5	0
GSM2345263	5511.5	0
GSM2345313	5767	0
GSM2345342	5986	0
GSM2345366	6497	1
GSM2345364	2920	1
GSM2345327	3285	0
GSM2345367	3285	1
GSM2345337	1058.5	0
GSM2345348	1423.5	1
GSM2345258	2336	0
GSM2345290	2701	0
GSM2345354	3759.5	1
GSM2345347	5402	1
GSM2345363	5876.5	1
GSM519195	5146.5	1
GSM519199	5146.5	0
GSM519197	5037	0
GSM519198	5037	0
GSM519215	4854.5	0
GSM519201	4818	0
GSM519208	4781.5	0
GSM519267	4781.5	0
GSM519230	4708.5	0
GSM519233	4672	0
GSM519256	4672	0
GSM519231	4635.5	0
GSM519255	4635.5	0
GSM519247	4599	0
GSM519260	4562.5	0
GSM519261	4562.5	0
GSM519292	4562.5	0
GSM519209	4526	0
GSM519276	4526	0
GSM519240	4489.5	0
GSM519216	4453	0
GSM519218	4453	0
GSM519221	4453	0
GSM519228	4416.5	0
GSM519232	4416.5	0
GSM519270	4416.5	0
GSM519273	4416.5	0
GSM519254	4343.5	0
GSM519284	4307	0
GSM519287	4270.5	0
GSM519288	4270.5	0
GSM519291	4270.5	0
GSM519205	4234	0
GSM519211	4234	0
GSM519227	4234	0
GSM519252	4234	0
GSM519278	4234	0
GSM519206	4197.5	0
GSM519285	4197.5	1
GSM519302	4197.5	0
GSM519238	4161	1
GSM519259	4161	1
GSM519313	4161	0
GSM519251	4124.5	0
GSM519300	4124.5	0
GSM519307	4124.5	0
GSM519249	4088	0
GSM519296	4088	0
GSM519321	4088	0
GSM519326	4088	0
GSM519242	4051.5	0
GSM519264	4051.5	0
GSM519268	4051.5	0
GSM519272	4051.5	0
GSM519308	4051.5	0
GSM519312	4051.5	0
GSM519317	4051.5	0
GSM519331	4051.5	0
GSM519234	3978.5	0
GSM519258	3978.5	0
GSM519243	3942	0
GSM519274	3942	0
GSM519341	3942	0
GSM519194	3869	0
GSM519346	3869	0
GSM519355	3869	0
GSM519286	3832.5	0
GSM519348	3832.5	0
GSM519295	3796	0
GSM519315	3796	0
GSM519369	3796	0
GSM519386	3796	0
GSM519283	3759.5	0
GSM519323	3759.5	1
GSM519364	3759.5	0
GSM519275	3723	0
GSM519282	3723	0
GSM519294	3723	0
GSM519330	3723	0
GSM519356	3723	0
GSM519377	3723	0
GSM519347	3686.5	1
GSM519366	3686.5	0
GSM519372	3686.5	0
GSM519374	3686.5	0
GSM519207	4745	0
GSM519220	4015	0
GSM519241	4015	0
GSM519244	4015	0
GSM519250	4015	0
GSM519316	4015	0
GSM519320	4015	0
GSM519325	4015	0
GSM519332	4015	0
GSM519335	4015	0
GSM519336	4015	0
GSM519339	4015	0
GSM519340	4015	0
GSM519290	3650	0
GSM519301	3650	0
GSM519338	3650	0
GSM519343	3650	0
GSM519203	3285	1
GSM519360	3285	0
GSM519401	3285	0
GSM519412	3285	0
GSM519132	2920	0
GSM519422	2920	0
GSM519423	2920	0
GSM519117	2555	0
GSM519121	2555	0
GSM519129	2555	0
GSM519131	2555	0
GSM519136	2555	0
GSM519167	2555	0
GSM519245	2555	1
GSM519328	2555	0
GSM519398	2555	1
GSM519151	2190	0
GSM519152	2190	0
GSM519157	2190	0
GSM519169	2190	0
GSM519318	2190	0
GSM519184	1825	0
GSM519222	1825	1
GSM519370	1825	1
GSM519436	1825	0
GSM519149	1460	1
GSM519193	1460	1
GSM519434	1460	1
GSM519236	730	1
GSM519266	365	1
GSM519262	3613.5	0
GSM519344	3613.5	0
GSM519381	3613.5	0
GSM519226	3577	0
GSM519297	3577	0
GSM519383	3577	0
GSM519385	3577	0
GSM519319	3540.5	0
GSM519365	3504	0
GSM519390	3504	0
GSM519391	3504	0
GSM519311	3467.5	0
GSM519334	3467.5	0
GSM519388	3467.5	0
GSM519389	3467.5	0
GSM519271	3431	0
GSM519299	3431	0
GSM519314	3431	0
GSM519354	3431	0
GSM519376	3431	0
GSM519378	3431	0
GSM519393	3431	0
GSM519394	3431	0
GSM519397	3394.5	0
GSM519182	3358	0
GSM519229	3358	1
GSM519345	3358	0
GSM519350	3358	0
GSM519379	3358	0
GSM519380	3358	0
GSM519329	3321.5	0
GSM519362	3321.5	0
GSM519399	3321.5	0
GSM519404	3321.5	0
GSM519246	3248.5	1
GSM519358	3248.5	0
GSM519375	3248.5	0
GSM519387	3248.5	0
GSM519405	3248.5	0
GSM519406	3248.5	0
GSM519363	3175.5	0
GSM519409	3175.5	0
GSM519414	3175.5	0
GSM519395	3139	0
GSM519411	3139	0
GSM519418	3102.5	0
GSM519427	3102.5	0
GSM519361	3066	0
GSM519415	3066	0
GSM519424	3066	0
GSM519214	3029.5	1
GSM519384	3029.5	0
GSM519392	3029.5	0
GSM519416	3029.5	0
GSM519407	2993	0
GSM519219	2956.5	0
GSM519352	2956.5	1
GSM519402	2956.5	0
GSM519410	2956.5	0
GSM519420	2956.5	0
GSM519421	2956.5	0
GSM519426	2956.5	0
GSM519428	2956.5	0
GSM519443	2956.5	0
GSM519351	2883.5	0
GSM519413	2847	0
GSM519408	2810.5	0
GSM519279	2737.5	1
GSM519333	2737.5	1
GSM519353	2737.5	0
GSM519371	2737.5	1
GSM519118	2701	0
GSM519277	2701	0
GSM519122	2664.5	0
GSM519119	2628	0
GSM519137	2628	0
GSM519373	2628	0
GSM519124	2591.5	0
GSM519127	2591.5	0
GSM519139	2591.5	0
GSM519281	2591.5	0
GSM519303	2591.5	1
GSM519128	2518.5	0
GSM519142	2518.5	0
GSM519146	2518.5	0
GSM519148	2518.5	0
GSM519171	2518.5	0
GSM519123	2482	0
GSM519140	2482	0
GSM519173	2482	0
GSM519174	2482	0
GSM519188	2482	0
GSM519431	2482	1
GSM519150	2445.5	0
GSM519155	2445.5	0
GSM519432	2445.5	0
GSM519177	2409	0
GSM519186	2409	0
GSM519396	2409	1
GSM519125	2372.5	0
GSM519147	2372.5	0
GSM519168	2372.5	0
GSM519170	2372.5	0
GSM519183	2372.5	0
GSM519187	2372.5	0
GSM519192	2372.5	0
GSM519224	2372.5	1
GSM519433	2372.5	0
GSM519130	2336	0
GSM519159	2336	0
GSM519161	2336	0
GSM519165	2336	0
GSM519189	2336	0
GSM519191	2336	0
GSM519429	2336	0
GSM519120	2299.5	0
GSM519158	2299.5	0
GSM519212	2299.5	1
GSM519327	2263	1
GSM519134	2226.5	0
GSM519181	2226.5	0
GSM519185	2226.5	0
GSM519162	2153.5	0
GSM519164	2153.5	0
GSM519248	2153.5	1
GSM519145	2117	1
GSM519156	2117	0
GSM519306	2117	1
GSM519435	2117	0
GSM519176	2080.5	0
GSM519225	2080.5	1
GSM519265	2080.5	1
GSM519269	2007.5	1
GSM519342	2007.5	1
GSM519126	1971	1
GSM519143	1971	0
GSM519163	1971	0
GSM519175	1934.5	0
GSM519357	1934.5	1
GSM519437	1934.5	0
GSM519138	1898	1
GSM519178	1898	0
GSM519160	1861.5	0
GSM519180	1861.5	0
GSM519179	1788.5	0
GSM519213	1788.5	1
GSM519438	1788.5	0
GSM519202	1715.5	1
GSM519324	1715.5	1
GSM519439	1715.5	0
GSM519239	1679	1
GSM519257	1679	1
GSM519200	1569.5	1
GSM519440	1496.5	0
GSM519441	1387	0
GSM519442	1387	0
GSM519153	1350.5	1
GSM519367	1350.5	1
GSM519135	1277.5	1
GSM519425	1277.5	1
GSM519322	1241	1
GSM519368	1241	1
GSM519400	1204.5	1
GSM519310	1131.5	1
GSM519382	1131.5	1
GSM519204	1058.5	1
GSM519263	1058.5	1
GSM519419	1058.5	1
GSM519337	985.5	1
GSM519235	912.5	1
GSM519253	876	1
GSM519417	876	1
GSM519166	839.5	1
GSM519196	839.5	1
GSM519280	803	1
GSM519304	766.5	1
GSM519141	693.5	1
GSM519349	693.5	1
GSM519133	657	1
GSM519172	657	1
GSM519305	657	1
GSM519289	584	1
GSM519309	584	1
GSM519430	547.5	0
GSM519223	511	1
GSM519217	474.5	1
GSM519293	474.5	1
GSM519359	474.5	1
GSM519144	438	1
GSM519237	438	1
GSM519298	438	1
GSM519190	328.5	1
GSM519154	292	1
GSM519210	292	1
GSM519403	146	1
